# Supplementary material for: Rapid divergence and diversification of mammalian duplicate gene functions
Source: BMC Evol Biol. 2015 Jul 15;15:138. doi: 10.1186/s12862-015-0426-x (PMC4502564; doi:10.1186/s12862-015-0426-x)
Supplement: Additional file 1: Table S1. — Classifications of evolutionary processes retaining mammalian duplicate genes. Table S2. Absolute gene counts for Fig. 2b. Table S3. Classifications resulting from application of different cutoffs for expression divergence. Table S4. Cutoffs used to determine expression divergence between sister species. [file 12862_2015_426_MOESM1_ESM.xlsx]

## Sheet: Table S1
Table S1. Classifications of evolutionary processes retaining mammalian duplicate genes.
Parent ID	Child ID	Outgroup ID	Species with duplication	Outgroup species	Outgroup species used	EP,A	EC,A	EP+C,A	Classification
ENSG00000138385	ENSG00000174720	ENSPTRG00000012620	human	chimpanzee	chimpanzee	0.728914	0.564422	0.687587	Conservation
ENSG00000171489	ENSG00000171478	ENSPTRG00000021853	human	chimpanzee	chimpanzee	0.480262	0.39893	0.353605	Conservation
ENSG00000157326	ENSG00000187630	ENSPTRG00000006184	human	chimpanzee	chimpanzee	0.777337	0.784102	0.685089	Conservation
ENSG00000244754	ENSG00000139617	ENSPTRG00000005770	human	chimpanzee	chimpanzee	0.543259	0.761531	0.495273	Conservation
ENSG00000108588	ENSG00000125695	ENSPTRG00000009522	human	chimpanzee	chimpanzee	0.589275	0.926294	0.479586	Conservation
ENSG00000131068	ENSG00000212717	ENSPRG00000013350	human	chimpanzee	chimpanzee	0.811848	0.66953	0.692457	Conservation
ENSG00000108786	ENSG00000108785	ENSPRG00000009205	human	chimpanzee	chimpanzee	0.611566	0.414663	0.459012	Conservation
ENSG00000182824	ENSG00000236954	ENSPRG00000029512	human	chimpanzee	chimpanzee	0.920613	1.12028	0.997969	Neofunctionalization (child)
ENSG00000133475	ENSG00000183038	ENSOANG00000010140	human	chimpanzee	platypus	0.877325	0.415133	0.556469	Conservation
ENSG00000141098	ENSG00000145990	ENSGGOG00000005112	human	gorilla	gorilla	0.786628	0.310583	0.289699	Conservation
ENSG00000175324	ENSG00000128534	ENSGGOG00000022658	human	gorilla	gorilla	0.458388	0.820052	0.787011	Conservation
ENSG00000171847	ENSG00000229924	ENSGGOG00000012042	human	gorilla	gorilla	0.756845	0.576012	0.582049	Conservation
ENSG00000187010	ENSG00000188672	ENSGGOG00000017174	human	gorilla	gorilla	0.743092	0.762939	0.613841	Conservation
ENSG00000146066	ENSG00000175202	ENSGGOG00000008437	human	gorilla	gorilla	0.935369	0.985124	0.928745	Neofunctionalization (child)
ENSG00000105835	ENSG00000229644	ENSPPYG00000018270	human	gorilla	orangutan	0.707499	1.02216	0.847476	Conservation
ENSG00000180739	ENSG00000175898	ENSPPYG00000009554	human	gorilla	orangutan	0.59812	0.825189	0.652726	Conservation
ENSG00000125804	ENSG00000175170	ENSPPYG00000018243	human	gorilla	orangutan	0.648105	0.732239	0.645896	Conservation
ENSG00000136273	ENSG00000188996	ENSPPYG00000017961	human	orangutan	orangutan	1.0381	0.77267	0.997189	Neofunctionalization (parent)
ENSG00000102387	ENSG00000178913	ENSPPYG00000020550	human	orangutan	orangutan	0.86465	0.411565	0.67412	Conservation
ENSG00000163092	ENSG00000168334	ENSPPYG00000012901	human	orangutan	orangutan	1.1168	0.603699	1.0917	Neofunctionalization (parent)
ENSG00000204516	ENSG00000204520	ENSPPYG00000016430	human	orangutan	orangutan	0.355903	0.58728	0.545512	Conservation
ENSG00000135898	ENSG00000178623	ENSPPYG00000013258	human	orangutan	orangutan	0.867277	0.309968	0.769507	Conservation
ENSG00000176302	ENSG00000189299	ENSPPYG00000003947	human	orangutan	orangutan	0.661263	0.725442	0.696484	Conservation
ENSG00000104918	ENSG00000163515	ENSPPYG00000009481	human	orangutan	orangutan	1.00428	0.909697	0.905603	Conservation
ENSG00000131721	ENSG00000203989	ENSPPYG00000020681	human	orangutan	orangutan	0.891215	0.834928	0.78679	Conservation
ENSG00000133627	ENSG00000106526	ENSPPYG00000018206	human	orangutan	orangutan	0.913111	1.06181	0.92689	Neofunctionalization (child)
ENSG00000143140	ENSG00000121634	ENSPPYG00000000949	human	orangutan	orangutan	0.700929	0.854629	0.673845	Conservation
ENSG00000128276	ENSG00000128253	ENSPPYG00000011750	human	orangutan	orangutan	0.911195	0.55939	0.504942	Conservation
ENSG00000214562	ENSG00000184923	ENSPPYG00000002823	human	orangutan	orangutan	0.861793	0.828347	0.755979	Conservation
ENSG00000115042	ENSG00000144199	ENSPPYG00000012056	human	orangutan	orangutan	0.569331	0.61149	0.495628	Conservation
ENSG00000176731	ENSG00000226209	ENSMUG00000028959	human	orangutan	macaque	0.659066	0.815393	0.593618	Conservation
ENSG00000168028	ENSG00000205246	ENSMDG00000010967	human	orangutan	opossum	0.556608	0.725847	0.572079	Conservation
ENSG00000228570	ENSG00000188199	ENSOANG00000002156	human	orangutan	platypus	0.657075	0.674283	0.659384	Conservation
ENSG00000107014	ENSG00000107018	ENSUSG00000039097	human	macaque	mouse	0.62234	0.72514	0.655057	Conservation
ENSG00000137965	ENSG00000137959	ENSMUG00000002350	human	macaque	macaque	0.668913	0.73873	0.615472	Conservation
ENSG00000124939	ENSG00000110484	ENSMUG00000002919	human	macaque	macaque	0.654634	1.08422	1.06739	Neofunctionalization (child)
ENSG00000148672	ENSG00000182890	ENSMUG00000009810	human	macaque	macaque	1.0973	1.32472	1.06287	Specialization
ENSG00000142507	ENSG00000240065	ENSMUG00000012999	human	macaque	macaque	0.544265	0.499894	0.467071	Conservation
ENSG00000150893	ENSG00000183090	ENSMUG00000002702	human	macaque	macaque	1.0648	0.907454	0.99967	Neofunctionalization (parent)
ENSG00000174501	ENSG00000135976	ENSMUG00000030818	human	macaque	macaque	0.868092	0.310253	0.355963	Conservation
ENSG00000171102	ENSG00000160349	ENSMUG00000031861	human	macaque	macaque	0.236712	0.457977	0.335107	Conservation
ENSG00000188818	ENSG00000206077	ENSMUG00000018959	human	macaque	macaque	1.00553	0.872073	0.960555	Neofunctionalization (parent)
ENSG00000203690	ENSG00000166984	ENSMUG00000023741	human	macaque	macaque	0.608649	0.866074	0.530829	Conservation
ENSG00000124172	ENSG00000180389	ENSMUG00000023004	human	macaque	macaque	0.964203	0.835117	0.736753	Neofunctionalization (parent)
ENSG00000188372	ENSG00000146707	ENSUSG00000029705	human	macaque	mouse	0.0743294	0.683156	0.0708069	Conservation
ENSG00000197927	ENSG00000186825	ENSMUG00000030795	human	macaque	macaque	0.958078	0.728411	0.932218	Conservation
ENSG00000199095	ENSG00000199031	ENSUSG00000077886	human	macaque	mouse	0.316722	0.766872	0.561061	Conservation
ENSG00000187791	ENSG00000215204	ENSUSG00000050141	human	macaque	mouse	0.592768	0.597589	0.393921	Conservation
ENSG00000138071	ENSG00000117148	ENSUSG00000010841	human	mouse	mouse	0.559954	0.723625	0.649882	Conservation
ENSG00000244588	ENSG00000164754	ENSMDG00000019545	human	mouse	opossum	0.709283	0.585119	0.55899	Conservation
ENSG00000180098	ENSG00000137434	ENSMDG00000010927	human	mouse	opossum	0.815529	0.846653	0.752382	Conservation
ENSG00000105879	ENSG00000175809	ENSMDG00000016342	human	mouse	opossum	0.886874	0.960677	0.842655	Neofunctionalization (child)
ENSG00000171109	ENSG00000116688	ENSUSG00000027668	human	mouse	mouse	0.356429	0.293652	0.27585	Conservation
ENSG00000096264	ENSG00000188056	ENSGALG00000023780	human	mouse	chicken	0.538972	0.532629	0.352132	Conservation
ENSG00000151327	ENSG00000197520	ENSMDG00000012826	human	mouse	opossum	0.886859	0.926352	0.861705	Conservation
ENSG00000137522	ENSG00000145428	ENSUSG00000030468	human	mouse	mouse	1.18689	0.843968	1.17501	Neofunctionalization (parent)
ENSG00000133193	ENSG00000182518	ENSUSG00000041629	human	mouse	mouse	0.996573	0.828842	0.92243	Neofunctionalization (parent)
ENSG00000115468	ENSG00000142634	ENSMDG00000000512	human	mouse	opossum	0.258215	0.561721	0.347959	Conservation
ENSG00000147535	ENSG00000203805	ENSUSG00000074219	human	mouse	mouse	0.52052	1.06185	0.478382	Neofunctionalization (child)
ENSG00000169393	ENSG00000188334	ENSUSG00000040167	human	mouse	mouse	0.55804	0.644583	0.547107	Conservation
ENSG00000040487	ENSG00000174899	ENSMDG00000018169	human	mouse	opossum	0.767638	1.12009	1.06062	Neofunctionalization (child)
ENSG00000185112	ENSG00000183114	ENSUSG00000046546	human	mouse	mouse	0.798355	0.99334	0.704495	Neofunctionalization (child)
ENSG00000213185	ENSG00000203795	ENSUSG00000030858	human	mouse	mouse	0.563222	0.615091	0.432103	Conservation
ENSG00000128310	ENSG00000182687	ENSUSG00000006378	human	mouse	mouse	0.902676	1.04848	0.870487	Neofunctionalization (child)
ENSG00000138036	ENSG00000187187	ENSUSG00000024253	human	mouse	mouse	0.734006	0.551967	0.561287	Conservation
ENSG00000136810	ENSG00000204193	ENSUSG00000028367	human	mouse	mouse	0.685908	0.761663	0.707754	Conservation
ENSG00000085265	ENSG00000160339	ENSUSG00000045684	human	mouse	mouse	0.912799	0.419332	0.878605	Conservation
ENSG00000188393	ENSG00000110852	ENSUSG00000058979	human	mouse	mouse	1.00872	0.83464	0.84057	Neofunctionalization (parent)
ENSG00000111846	ENSG00000205318	ENSUSG00000021360	human	mouse	mouse	0.827506	0.445774	0.399038	Conservation
ENSG00000205927	ENSG00000184221	ENSUSG00000039830	human	mouse	mouse	0.650912	1.06159	0.952732	Neofunctionalization (child)
ENSG00000059804	ENSG00000173262	ENSUSG00000058979	human	mouse	mouse	0.951487	1.14211	0.98611	Neofunctionalization (child)
ENSG00000172687	ENSG00000213967	ENSUSG00000021460	human	mouse	mouse	0.317671	0.847353	0.598329	Conservation
ENSG00000088002	ENSG00000105398	ENSUSG00000030737	human	mouse	mouse	0.556412	1.25918	0.723623	Neofunctionalization (child)
ENSG00000137628	ENSG00000181381	ENSOANG00000007441	human	mouse	platypus	0.737042	0.388841	0.357132	Conservation
ENSG00000168828	ENSG00000122718	ENSUSG00000046450	human	mouse	mouse	0.671311	0.785924	0.595075	Conservation
ENSG00000198918	ENSG00000163923	ENSMDG00000010221	human	mouse	opossum	1.24554	0.381625	1.24092	Neofunctionalization (parent)
ENSG00000177291	ENSG00000176402	ENSOANG00000006082	human	mouse	platypus	0.722875	0.9998	0.704412	Neofunctionalization (child)
ENSG00000066427	ENSG00000123594	ENSMDG00000002006	human	mouse	opossum	1.03704	0.47681	1.00266	Neofunctionalization (parent)
ENSG00000178397	ENSG00000184785	ENSUSG00000040537	human	mouse	mouse	0.581636	1.09331	0.795517	Neofunctionalization (child)
ENSG00000158796	ENSG00000160570	ENSMDG00000023587	human	opossum	opossum	1.10325	0.301298	0.986301	Neofunctionalization (parent)
ENSG00000085998	ENSG00000131446	ENSOANG00000004362	human	opossum	platypus	0.978777	0.979215	0.919098	Subfunctionalization
ENSG00000114439	ENSG00000079432	ENSMDG00000012387	human	opossum	opossum	0.258523	0.896475	0.524476	Conservation
ENSG00000013583	ENSG00000051620	ENSMDG00000020378	human	opossum	opossum	0.711294	0.792506	0.708474	Conservation
ENSG00000089723	ENSG00000167770	ENSMDG00000002317	human	opossum	opossum	0.978649	1.17793	1.00448	Specialization
ENSG00000083937	ENSG00000130724	ENSMDG00000016811	human	opossum	opossum	0.77663	1.00753	0.886043	Neofunctionalization (child)
ENSG00000145642	ENSG00000182183	ENSMDG00000019628	human	opossum	opossum	0.547944	0.363347	0.324683	Conservation
ENSG00000148288	ENSG00000204007	ENSMDG00000012666	human	opossum	opossum	0.620846	0.427979	0.534962	Conservation
ENSG00000147869	ENSG00000179284	ENSMDG00000014991	human	opossum	opossum	0.807006	0.77591	0.783824	Conservation
ENSG00000104973	ENSG00000104960	ENSOANG00000008283	human	opossum	platypus	1.22805	0.941119	0.890968	Neofunctionalization (parent)
ENSG00000204406	ENSG00000166987	ENSMDG00000003415	human	opossum	opossum	0.873681	1.14598	0.973541	Neofunctionalization (child)
ENSG00000100124	ENSG00000177981	ENSMDG00000019409	human	opossum	opossum	0.888602	0.454337	0.573189	Conservation
ENSG00000136235	ENSG00000185664	ENSGALG00000010949	human	opossum	chicken	0.668005	0.714369	0.575029	Conservation
ENSG00000065150	ENSG00000137040	ENSOANG00000005460	human	opossum	platypus	1.01932	1.07511	0.915838	Subfunctionalization
ENSG00000168209	ENSG00000145358	ENSMDG00000000035	human	opossum	opossum	0.313434	1.05135	0.53899	Neofunctionalization (child)
ENSG00000131174	ENSG00000170516	ENSMDG00000003953	human	opossum	opossum	0.90801	1.03811	0.893513	Neofunctionalization (child)
ENSG00000162385	ENSG00000111196	ENSOANG00000021067	human	opossum	platypus	0.650106	0.455904	0.562421	Conservation
ENSG00000126267	ENSG00000160471	ENSMDG00000003297	human	opossum	opossum	0.363983	0.668242	0.336089	Conservation
ENSG00000086475	ENSG00000179918	ENSMDG00000016864	human	opossum	opossum	0.873882	0.650168	0.60292	Conservation
ENSG00000155100	ENSG00000189401	ENSMDG00000007551	human	opossum	opossum	0.991275	1.02551	0.827828	Subfunctionalization
ENSG00000066583	ENSG00000063241	ENSGALG00000015164	human	opossum	chicken	0.559098	0.514952	0.530263	Conservation
ENSG00000067829	ENSG00000101365	ENSMDG00000009006	human	opossum	opossum	0.782646	0.852274	0.659653	Conservation
ENSG00000155984	ENSG00000226479	ENSOANG00000001272	human	opossum	platypus	0.894918	0.896633	0.865415	Conservation
ENSG00000133028	ENSG00000130489	ENSMDG00000000338	human	opossum	opossum	0.706613	0.717488	0.590984	Conservation
ENSG00000111834	ENSG00000104941	ENSMDG00000017836	human	opossum	opossum	1.10766	1.07609	1.03577	Specialization
ENSG00000108878	ENSG00000130433	ENSMDG00000004045	human	opossum	opossum	0.787756	0.750199	0.748492	Conservation
ENSG00000187772	ENSG00000131914	ENSMDG00000018035	human	opossum	opossum	0.926915	1.15471	0.96254	Neofunctionalization (child)
ENSG00000102030	ENSG00000156269	ENSMDG00000011547	human	opossum	opossum	0.641963	0.886902	0.851339	Conservation
ENSG00000111880	ENSG00000144048	ENSMDG00000018289	human	opossum	opossum	0.80706	0.429986	0.485642	Conservation
ENSG00000206559	ENSG00000078487	ENSMDG00000023968	human	opossum	opossum	0.796239	0.826967	0.748111	Conservation
ENSG00000122687	ENSG00000068438	ENSMDG00000005635	human	opossum	opossum	1.10263	0.877846	0.840878	Neofunctionalization (parent)
ENSG00000117748	ENSG00000204086	ENSMDG00000003297	human	opossum	opossum	0.859918	0.727559	0.691195	Conservation
ENSG00000126878	ENSG00000204472	ENSMDG00000012167	human	opossum	opossum	0.74541	0.811282	0.74176	Conservation
ENSG00000113140	ENSG00000152583	ENSMDG00000009028	human	opossum	opossum	0.667075	0.619905	0.603178	Conservation
ENSG00000134461	ENSG00000235098	ENSMDG00000020378	human	opossum	opossum	0.463263	0.963643	0.449046	Neofunctionalization (child)
ENSG00000171428	ENSG00000156006	ENSGALG00000011990	human	opossum	chicken	0.716972	0.487873	0.484689	Conservation
ENSG00000147403	ENSG00000165496	ENSMDG00000008752	human	opossum	opossum	0.279673	0.917277	0.257763	Conservation
ENSG00000117362	ENSG00000138613	ENSMDG00000018778	human	opossum	opossum	0.801879	0.816467	0.761767	Conservation
ENSG00000143768	ENSG00000243709	ENSMDG00000005964	human	opossum	opossum	0.807401	0.967686	0.863511	Neofunctionalization (child)
ENSG00000169245	ENSG00000138755	ENSMDG00000019262	human	opossum	opossum	0.477236	1.09615	0.327459	Neofunctionalization (child)
ENSG00000132911	ENSG00000171596	ENSMDG00000008916	human	opossum	opossum	0.698942	0.824522	0.638403	Conservation
ENSG00000163041	ENSG00000168148	ENSMDG00000007057	human	opossum	opossum	1.06146	0.307542	0.370655	Neofunctionalization (parent)
ENSG00000120696	ENSG00000165572	ENSMDG00000014748	human	opossum	opossum	0.0989539	0.816011	0.458443	Conservation
ENSG00000110330	ENSG00000023445	ENSMDG00000000608	human	opossum	opossum	0.58156	0.158314	0.152392	Conservation
ENSG00000156500	ENSG00000156504	ENSMDG00000015185	human	opossum	opossum	0.761603	0.675656	0.574925	Conservation
ENSG00000111843	ENSG00000137210	ENSMDG00000010667	human	opossum	opossum	0.620061	0.490226	0.377426	Conservation
ENSG00000142789	ENSG00000219073	ENSMDG00000007926	human	opossum	opossum	0.623724	0.716528	0.440988	Conservation
ENSG00000153294	ENSG00000164393	ENSMDG00000018863	human	opossum	opossum	0.869555	0.979323	0.878411	Neofunctionalization (child)
ENSG00000105810	ENSG00000135446	ENSMDG00000010772	human	opossum	opossum	0.955556	0.528013	0.773163	Neofunctionalization (parent)
ENSG00000169627	ENSG00000183336	ENSMDG00000015658	human	opossum	opossum	0.752643	0.501945	0.500924	Conservation
ENSG00000163590	ENSG00000163644	ENSMDG00000004518	human	opossum	opossum	0.794885	0.345213	0.139853	Conservation
ENSG00000187082	ENSG00000186579	ENSMDG00000025765	human	opossum	opossum	0.507418	0.636262	0.412554	Conservation
ENSG00000177023	ENSG00000176782	ENSMDG00000025765	human	opossum	opossum	0.713269	0.606319	0.581256	Conservation
ENSG00000235173	ENSG00000230567	ENSMDG00000010522	human	opossum	opossum	0.805851	0.478981	0.513313	Conservation
ENSG00000182774	ENSG00000184779	ENSOANG00000013360	human	opossum	platypus	0.766236	1.09016	0.758684	Neofunctionalization (child)
ENSG00000183474	ENSG00000145736	ENSMDG00000001415	human	opossum	opossum	0.705696	0.885425	0.804249	Conservation
ENSG00000197622	ENSG00000158985	ENSMDG00000018833	human	opossum	opossum	1.1135	0.845581	0.87523	Neofunctionalization (parent)
ENSG00000101882	ENSG00000189134	ENSMDG00000010221	human	opossum	opossum	0.53539	1.0324	1.02103	Neofunctionalization (child)
ENSG00000165682	ENSG00000172243	ENSMDG00000018259	human	opossum	opossum	0.181694	0.291262	0.0869019	Conservation
ENSG00000209707	ENSG00000207617	ENSOANG00000016132	human	opossum	platypus	1.16273	1.07706	1.1457	Specialization
ENSG00000212158	ENSG00000212532	ENSOANG00000019193	human	opossum	platypus	0.414756	0.677066	0.45242	Conservation
ENSG00000207705	ENSG00000199077	ENSOANG00000016535	human	opossum	platypus	0.523944	1.08161	0.649134	Neofunctionalization (child)
ENSG00000199130	ENSG00000199187	ENSOANG00000016530	human	opossum	platypus	0.771387	0.93276	0.771619	Conservation
ENSG00000205078	ENSG00000171772	ENSOANG00000014586	human	platypus	platypus	0.800389	0.695787	0.612611	Conservation
ENSG00000120727	ENSG00000124374	ENSGALG00000017462	human	platypus	chicken	0.371761	0.825613	0.803889	Conservation
ENSG00000164951	ENSG00000172840	ENSGALG00000015943	human	platypus	chicken	0.851292	0.76603	0.727676	Conservation
ENSG00000132589	ENSG00000137312	ENSGALG00000004000	human	platypus	chicken	0.980603	0.842555	0.749098	Neofunctionalization (parent)
ENSG00000160294	ENSG00000168061	ENSGALG00000004363	human	platypus	chicken	0.413621	0.734971	0.683497	Conservation
ENSG00000130741	ENSG00000180574	ENSOANG00000014232	human	platypus	platypus	0.680766	0.455997	0.45983	Conservation
ENSG00000162461	ENSG00000125434	ENSOANG00000004718	human	platypus	platypus	0.503794	0.496402	0.439374	Conservation
ENSG00000067182	ENSG00000215788	ENSOANG00000010631	human	platypus	platypus	0.791146	0.577272	0.711092	Conservation
ENSG00000203943	ENSG00000141858	ENSOANG00000014419	human	platypus	platypus	0.443888	0.574071	0.506528	Conservation
ENSG00000164776	ENSG00000156873	ENSGALG00000002485	human	platypus	chicken	0.585629	0.996109	0.51618	Neofunctionalization (child)
ENSG00000169359	ENSG00000167700	ENSGALG00000001619	human	platypus	chicken	1.03073	0.0642765	0.767486	Neofunctionalization (parent)
ENSG00000125352	ENSG00000139797	ENSOANG00000002592	human	platypus	platypus	0.658427	0.52895	0.479595	Conservation
ENSG00000189362	ENSG00000166881	ENSGALG00000002646	human	platypus	chicken	1.01678	1.11479	0.921869	Specialization
ENSG00000153904	ENSG00000213722	ENSOANG00000006824	human	platypus	platypus	0.559952	0.86081	0.639402	Conservation
ENSG00000166257	ENSG00000105711	ENSOANG00000015192	human	platypus	platypus	0.825389	1.06251	0.838583	Neofunctionalization (child)
ENSG00000133149	ENSG00000170925	ENSOANG00000002389	human	platypus	platypus	0.6194	0.966682	0.635163	Neofunctionalization (child)
ENSG00000119906	ENSG00000168754	ENSOANG00000007827	human	platypus	platypus	0.521703	0.80572	0.736805	Conservation
ENSG00000168309	ENSG00000065809	ENSOANG00000022193	human	platypus	platypus	0.892374	0.696933	0.626666	Conservation
ENSG00000197312	ENSG00000170967	ENSOANG00000012072	human	platypus	platypus	0.920871	1.05723	0.994278	Neofunctionalization (child)
ENSG00000101928	ENSG00000106330	ENSOANG00000021611	human	platypus	platypus	0.749974	0.995251	0.970943	Neofunctionalization (child)
ENSG00000134107	ENSG00000123095	ENSOANG00000003764	human	platypus	platypus	1.06535	0.578246	1.00716	Neofunctionalization (parent)
ENSG00000104897	ENSG00000168175	ENSOANG00000013649	human	platypus	platypus	1.08352	0.627095	0.816377	Neofunctionalization (parent)
ENSG00000155719	ENSG00000242866	ENSOANG00000003268	human	platypus	platypus	0.916742	1.10987	0.927439	Neofunctionalization (child)
ENSG00000173744	ENSG00000106351	ENSOANG00000004524	human	platypus	platypus	0.283648	0.783279	0.27743	Conservation
ENSG00000197045	ENSG00000130755	ENSOANG00000011009	human	platypus	platypus	0.656827	0.317213	0.314638	Conservation
ENSG00000169905	ENSG00000143337	ENSOANG00000000966	human	platypus	platypus	0.908375	0.525261	0.709763	Conservation
ENSG00000102178	ENSG00000186150	ENSOANG00000007979	human	platypus	platypus	0.978017	0.35547	0.331987	Neofunctionalization (parent)
ENSG00000167491	ENSG00000143614	ENSOANG00000006409	human	platypus	platypus	0.789863	0.793206	0.714947	Conservation
ENSG00000160161	ENSG00000138615	ENSOANG00000012450	human	platypus	platypus	0.210999	0.504756	0.37791	Conservation
ENSG00000104064	ENSG00000143458	ENSOANG00000006872	human	platypus	platypus	0.904743	0.60377	0.568042	Conservation
ENSG00000163599	ENSG00000178562	ENSOANG00000006769	human	platypus	platypus	1.27191	0.315161	1.23686	Neofunctionalization (parent)
ENSG00000179397	ENSG00000174898	ENSOANG00000008492	human	platypus	platypus	0.299153	0.816463	0.60552	Conservation
ENSG00000145721	ENSG00000152022	ENSOANG00000001224	human	platypus	platypus	0.904586	0.975866	0.904641	Neofunctionalization (child)
ENSG00000166272	ENSG00000239779	ENSOANG00000001648	human	platypus	platypus	0.690617	1.02241	0.948683	Neofunctionalization (child)
ENSG00000108272	ENSG00000157379	ENSOANG00000011519	human	platypus	platypus	0.719179	0.555057	0.706772	Conservation
ENSG00000009413	ENSG00000050030	ENSGALG00000011637	human	platypus	chicken	0.705022	0.744951	0.680592	Conservation
ENSG00000144224	ENSG00000162191	ENSOANG00000007986	human	platypus	platypus	0.905207	0.988129	0.825117	Neofunctionalization (child)
ENSG00000137266	ENSG00000092096	ENSOANG00000014953	human	platypus	platypus	0.860282	0.643589	0.803208	Conservation
ENSG00000182010	ENSG00000114993	ENSOANG00000015262	human	platypus	platypus	1.06598	0.767717	1.02181	Neofunctionalization (parent)
ENSG00000071859	ENSG00000145945	ENSOANG00000004116	human	platypus	platypus	0.55899	1.00613	0.898355	Neofunctionalization (child)
ENSG00000114503	ENSG00000170935	ENSGALG00000006843	human	platypus	chicken	0.694047	0.471312	0.404193	Conservation
ENSG00000110455	ENSG00000205126	ENSOANG00000009207	human	platypus	platypus	0.722965	0.549113	0.567249	Conservation
ENSG00000188676	ENSG00000131203	ENSOANG00000010762	human	platypus	platypus	0.567317	0.702404	0.560836	Conservation
ENSG00000092054	ENSG00000197616	ENSOANG00000005729	human	platypus	platypus	0.978077	1.2618	1.04513	Specialization
ENSG00000100341	ENSG00000100344	ENSGALG00000006753	human	platypus	chicken	1.09323	0.698218	0.797121	Neofunctionalization (parent)
ENSG00000135248	ENSG00000205085	ENSOANG00000000814	human	platypus	platypus	0.728166	0.633123	0.605431	Conservation
ENSG00000103496	ENSG00000099365	ENSOANG00000009385	human	platypus	platypus	0.846331	0.591262	0.702006	Conservation
ENSG00000171960	ENSG00000084072	ENSOANG00000009728	human	platypus	platypus	1.00239	0.997317	0.973661	Specialization
ENSG00000223572	ENSG00000237289	ENSOANG00000012720	human	platypus	platypus	0.967541	0.411083	0.761804	Neofunctionalization (parent)
ENSG00000183682	ENSG00000116985	ENSOANG00000010005	human	platypus	platypus	1.04425	0.720452	0.704694	Neofunctionalization (parent)
ENSG00000105507	ENSG00000160014	ENSOANG00000002676	human	platypus	platypus	0.923725	0.860184	0.69164	Conservation
ENSG00000100911	ENSG00000092010	ENSOANG00000022443	human	platypus	platypus	0.780854	0.711551	0.655884	Conservation
ENSG00000033011	ENSG00000189366	ENSOANG00000006200	human	platypus	platypus	0.659669	0.735463	0.667516	Conservation
ENSG00000172987	ENSG00000173083	ENSOANG00000003472	human	platypus	platypus	0.496712	0.73082	0.700804	Conservation
ENSG00000182118	ENSG00000176973	ENSGALG00000011537	human	platypus	chicken	0.829504	0.659762	0.653709	Conservation
ENSG00000100300	ENSG00000112212	ENSGALG00000014233	human	platypus	chicken	0.751349	0.473742	0.421581	Conservation
ENSG00000164841	ENSG00000125895	ENSOANG00000010252	human	platypus	platypus	0.488778	0.647982	0.416377	Conservation
ENSG00000229314	ENSG00000228278	ENSOANG00000013660	human	platypus	platypus	0.877224	0.885522	0.822335	Conservation
ENSG00000137575	ENSG00000125775	ENSOANG00000021853	human	platypus	platypus	0.504046	0.797811	0.542714	Conservation
ENSG00000111328	ENSG00000167797	ENSOANG00000012868	human	platypus	platypus	0.756734	1.05493	0.896464	Neofunctionalization (child)
ENSG00000181195	ENSG00000101327	ENSGALG00000015539	human	platypus	chicken	0.815472	0.472992	0.776446	Conservation
ENSG00000166881	ENSG00000189362	ENSOANG00000008152	human	platypus	platypus	0.965728	0.773285	0.670585	Neofunctionalization (parent)
ENSG00000205609	ENSG00000184110	ENSOANG00000011410	human	platypus	platypus	0.419097	0.638444	0.381444	Conservation
ENSG00000132471	ENSG00000183066	ENSOANG00000004238	human	platypus	platypus	0.911742	0.485041	0.705798	Conservation
ENSG00000108641	ENSG00000123810	ENSGALG00000005215	human	platypus	chicken	0.831531	0.685341	0.641386	Conservation
ENSG00000124466	ENSG00000159871	ENSOANG00000004055	human	platypus	platypus	0.961656	0.465924	0.524553	Neofunctionalization (parent)
ENSG00000225828	ENSG00000203778	ENSOANG00000003185	human	platypus	platypus	0.721458	0.466097	0.57957	Conservation
ENSG00000213927	ENSG00000151882	ENSOANG00000000471	human	platypus	platypus	0.392415	0.0488398	0.261881	Conservation
ENSG00000139133	ENSG00000175548	ENSOANG00000004881	human	platypus	platypus	0.558878	0.65663	0.55011	Conservation
ENSG00000124444	ENSG00000171161	ENSOANG00000005551	human	platypus	platypus	0.0520334	1.09026	0.686956	Neofunctionalization (child)
ENSG00000163820	ENSG00000188282	ENSOANG00000006800	human	platypus	platypus	1.11603	0.856005	0.890556	Neofunctionalization (parent)
ENSG00000122378	ENSG00000157870	ENSOANG00000010863	human	platypus	platypus	1.04146	0.85999	0.901716	Neofunctionalization (parent)
ENSG00000101888	ENSG00000132661	ENSGALG00000015559	human	platypus	chicken	0.883695	0.382666	0.634225	Conservation
ENSG00000124103	ENSG00000213714	ENSOANG00000009252	human	platypus	platypus	0.8087	0.859337	0.684497	Conservation
ENSG00000103490	ENSG00000169900	ENSOANG00000001386	human	platypus	platypus	1.18714	1.15302	1.04026	Specialization
ENSG00000110172	ENSG00000147166	ENSOANG00000004604	human	platypus	platypus	0.992041	1.14902	1.07314	Specialization
ENSG00000109180	ENSG00000145247	ENSOANG00000000842	human	platypus	platypus	0.723026	0.806853	0.62843	Conservation
ENSG00000117122	ENSG00000197614	ENSOANG00000011730	human	platypus	platypus	0.631459	0.898601	0.586492	Conservation
ENSG00000189171	ENSG00000189334	ENSOANG00000002671	human	platypus	platypus	0.733304	0.535978	0.5176	Conservation
ENSG00000131143	ENSG00000131055	ENSOANG00000003745	human	platypus	platypus	0.523491	0.477534	0.365615	Conservation
ENSG00000171016	ENSG00000163348	ENSOANG00000009464	human	platypus	platypus	0.93275	0.955825	0.919571	Neofunctionalization (child)
ENSG00000148483	ENSG00000184040	ENSOANG00000005710	human	platypus	platypus	1.19014	1.24117	1.07769	Specialization
ENSG00000138755	ENSG00000169245	ENSOANG00000010436	human	platypus	platypus	0.900318	1.02609	0.79534	Neofunctionalization (child)
ENSG00000181274	ENSG00000165879	ENSOANG00000011836	human	platypus	platypus	0.757281	0.964371	0.941468	Neofunctionalization (child)
ENSG00000184911	ENSG00000159123	ENSOANG00000013938	human	platypus	platypus	1.03699	0.817987	1.01698	Neofunctionalization (parent)
ENSG00000230031	ENSG00000233917	ENSOANG00000008771	human	platypus	platypus	0.892689	1.16232	1.09587	Neofunctionalization (child)
ENSG00000005075	ENSG00000228049	ENSOANG00000010016	human	platypus	platypus	0.788807	0.997378	0.960982	Neofunctionalization (child)
ENSG00000173258	ENSG00000136866	ENSOANG00000014373	human	platypus	platypus	0.956402	0.735167	0.670098	Neofunctionalization (parent)
ENSG00000198353	ENSG00000172789	ENSOANG00000009175	human	platypus	platypus	0.850089	0.705263	0.826099	Conservation
ENSG00000185303	ENSG00000122852	ENSOANG00000003183	human	platypus	platypus	0.659208	0.895533	0.510078	Conservation
ENSG00000171116	ENSG00000171129	ENSOANG00000001091	human	platypus	platypus	0.785074	0.585811	0.68423	Conservation
ENSG00000152086	ENSG00000075886	ENSOANG00000004061	human	platypus	platypus	0.757223	1.00667	0.894243	Neofunctionalization (child)
ENSG00000162728	ENSG00000177807	ENSOANG00000000422	human	platypus	platypus	0.974603	0.554309	0.831179	Neofunctionalization (parent)
ENSG00000168124	ENSG00000168158	ENSOANG00000008694	human	platypus	platypus	0.936115	0.479511	0.832631	Conservation
ENSG00000144199	ENSG00000115042	ENSOANG00000005390	human	platypus	platypus	0.850966	0.981929	0.854714	Neofunctionalization (child)
ENSG00000172661	ENSG00000152726	ENSOANG00000001773	human	platypus	platypus	0.860323	1.09859	1.01216	Neofunctionalization (child)
ENSG00000207717	ENSG00000207776	ENSGALG00000021785	human	platypus	chicken	0.817435	0.597912	0.548843	Conservation
ENSG00000207960	ENSG00000207647	ENSGALG00000021727	human	platypus	chicken	0.540473	0.770202	0.603011	Conservation
ENSG00000174145	ENSG00000188039	ENSGALG00000009378	human	chicken	chicken	1.0635	0.641176	1.02594	Neofunctionalization (parent)
ENSG00000164032	ENSG00000105968	ENSGALG00000014023	human	chicken	chicken	0.712168	0.111413	0.479142	Conservation
ENSG00000179364	ENSG00000175115	ENSGALG00000010826	human	chicken	chicken	1.07171	0.850806	1.01467	Neofunctionalization (parent)
ENSG00000151224	ENSG00000168906	ENSGALG00000009681	human	chicken	chicken	0.619008	0.340675	0.328722	Conservation
ENSG00000112619	ENSG00000149489	ENSGALG00000008372	human	chicken	chicken	0.544011	0.40929	0.419717	Conservation
ENSG00000135127	ENSG00000162069	ENSGALG00000002557	human	chicken	chicken	0.312256	0.537236	0.398524	Conservation
ENSG00000163704	ENSG00000224940	ENSGALG00000004829	human	chicken	chicken	0.931588	0.923172	0.838565	Subfunctionalization
ENSG00000137161	ENSG00000166997	ENSGALG00000008442	human	chicken	chicken	0.368585	0.758237	0.331765	Conservation
ENSG00000171444	ENSG00000130307	ENSGALG00000017447	human	chicken	chicken	0.689793	0.926533	0.794414	Neofunctionalization (child)
ENSG00000173674	ENSG00000198692	ENSGALG00000014361	human	chicken	chicken	0.387207	0.798259	0.706776	Conservation
ENSG00000204120	ENSG00000146830	ENSGALG00000001490	human	chicken	chicken	0.790381	0.788663	0.790307	Conservation
ENSG00000001631	ENSG00000126391	ENSGALG00000009384	human	chicken	chicken	0.53015	0.593083	0.507667	Conservation
ENSG00000099194	ENSG00000145284	ENSGALG00000006137	human	chicken	chicken	0.740939	0.537706	0.422603	Conservation
ENSG00000160539	ENSG00000205808	ENSGALG00000018700	human	chicken	chicken	0.631383	0.788823	0.675856	Conservation
ENSG00000106554	ENSG00000159685	ENSGALG00000001258	human	chicken	chicken	1.06417	0.978086	0.922572	Specialization
ENSG00000138386	ENSG00000166886	ENSGALG00000012584	human	chicken	chicken	0.414809	0.467832	0.40085	Conservation
ENSG00000160654	ENSG00000167286	ENSGALG00000007416	human	chicken	chicken	0.823889	0.769334	0.736125	Conservation
ENSG00000136108	ENSG00000169607	ENSGALG00000006753	human	chicken	chicken	1.18295	0.124114	1.00524	Neofunctionalization (parent)
ENSG00000067225	ENSG00000143627	ENSGALG00000001992	human	chicken	chicken	0.997445	1.04197	0.944403	Specialization
ENSG00000135823	ENSG00000104915	ENSGALG00000010543	human	chicken	chicken	0.763612	0.848025	0.581703	Conservation
ENSG00000079101	ENSG00000120885	ENSGALG00000012093	human	chicken	chicken	0.775032	0.791329	0.700824	Conservation
ENSG00000196814	ENSG00000141971	ENSGALG00000000950	human	chicken	chicken	1.09014	0.956619	0.964261	Specialization
ENSG00000100078	ENSG00000167525	ENSGALG00000005803	human	chicken	chicken	0.878496	0.689648	0.810833	Conservation
ENSG00000203778	ENSG00000225828	ENSGALG00000012256	human	chicken	chicken	0.44618	0.561921	0.450423	Conservation
ENSG00000151882	ENSG00000213927	ENSGALG00000021416	human	chicken	chicken	0.392327	0.546285	0.464108	Conservation
ENSG00000136930	ENSG00000205220	ENSGALG00000001103	human	chicken	chicken	0.502711	0.466605	0.409524	Conservation
ENSG00000171735	ENSG00000108509	ENSGALG00000004874	human	chicken	chicken	0.337521	0.410261	0.365754	Conservation
ENSG00000140807	ENSG00000145506	ENSGALG00000013225	human	chicken	chicken	0.67117	0.629124	0.545519	Conservation
ENSG00000196141	ENSG00000123352	ENSGALG00000008152	human	chicken	chicken	0.818112	0.900139	0.732107	Conservation
ENSG00000171681	ENSG00000166669	ENSGALG00000011814	human	chicken	chicken	0.607849	0.847946	0.459704	Conservation
ENSG00000158985	ENSG00000197622	ENSGALG00000015177	human	chicken	chicken	0.501786	0.988581	0.652087	Neofunctionalization (child)
ENSG00000106615	ENSG00000167550	ENSGALG00000006219	human	chicken	chicken	1.09356	0.601288	0.998028	Neofunctionalization (parent)
ENSG00000111640	ENSG00000105679	ENSGALG00000014442	human	chicken	chicken	0.562641	0.982915	0.937962	Neofunctionalization (child)
ENSG00000165868	ENSG00000132622	ENSGALG00000009248	human	chicken	chicken	0.485963	0.848352	0.829868	Conservation
ENSG00000165443	ENSG00000168490	ENSGALG00000010500	human	chicken	chicken	0.629697	0.851811	0.671671	Conservation
ENSG00000188343	ENSG00000153789	ENSGALG00000015929	human	chicken	chicken	0.800854	0.573275	0.396268	Conservation
ENSG00000116251	ENSG00000163584	ENSGALG00000002527	human	chicken	chicken	0.580457	1.01276	0.693544	Neofunctionalization (child)
ENSG00000178222	ENSG00000215277	ENSGALG00000005014	human	chicken	chicken	0.97509	1.14618	0.93963	Specialization
ENSG00000080503	ENSG00000127616	ENSGALG00000010164	human	chicken	chicken	0.870055	0.739759	0.591225	Conservation
ENSG00000164265	ENSG00000161055	ENSGALG00000003512	human	chicken	chicken	1.01146	0.571384	0.979427	Neofunctionalization (parent)
ENSG00000063761	ENSG00000173137	ENSGALG00000010504	human	chicken	chicken	0.241687	0.629626	0.486136	Conservation
ENSG00000121481	ENSG00000204227	ENSGALG00000004823	human	chicken	chicken	0.70987	0.705912	0.701862	Conservation
ENSG00000141759	ENSG00000140830	ENSGALG00000013729	human	chicken	chicken	0.676423	0.985435	0.561305	Neofunctionalization (child)
ENSG00000182400	ENSG00000007255	ENSGALG00000010157	human	chicken	chicken	0.869473	1.15079	1.14664	Neofunctionalization (child)
ENSG00000064652	ENSG00000157734	ENSGALG00000018874	human	chicken	chicken	0.450257	0.643592	0.597753	Conservation
ENSG00000165813	ENSG00000068400	ENSGALG00000006384	human	chicken	chicken	0.787114	0.449589	0.364505	Conservation
ENSG00000133874	ENSG00000101236	ENSGALG00000001640	human	chicken	chicken	0.98173	0.646675	0.906913	Neofunctionalization (parent)
ENSG00000145050	ENSG00000185267	ENSGALG00000002362	human	chicken	chicken	0.742341	0.936472	0.713387	Neofunctionalization (child)
ENSG00000169224	ENSG00000174500	ENSGALG00000006904	human	chicken	chicken	0.700412	0.516183	0.616658	Conservation
ENSG00000166595	ENSG00000166797	ENSGALG00000004528	human	chicken	chicken	0.967193	0.775346	0.853728	Neofunctionalization (parent)
ENSG00000067064	ENSG00000148377	ENSGALG00000006723	human	chicken	chicken	1.10699	0.830563	0.810849	Neofunctionalization (parent)
ENSG00000114638	ENSG00000105668	ENSGALG00000017291	human	chicken	chicken	1.05713	1.16041	0.99941	Specialization
ENSG00000185088	ENSG00000177954	ENSGALG00000007039	human	chicken	chicken	0.926246	0.966999	0.919148	Specialization
ENSG00000138079	ENSG00000168003	ENSGALG00000009973	human	chicken	chicken	0.615578	0.543224	0.531185	Conservation
ENSG00000070081	ENSG00000104805	ENSGALG00000006147	human	chicken	chicken	0.629221	0.971144	0.686311	Neofunctionalization (child)
ENSG00000100079	ENSG00000100097	ENSGALG00000016611	human	chicken	chicken	0.857865	1.15681	1.0618	Neofunctionalization (child)
ENSG00000169047	ENSG00000185950	ENSGALG00000004959	human	chicken	chicken	0.993754	1.32733	1.23875	Specialization
ENSG00000066294	ENSG00000026751	ENSGALG00000000341	human	chicken	chicken	0.66574	0.869902	0.812811	Conservation
ENSG00000204262	ENSG00000168542	ENSGALG00000012545	human	chicken	chicken	0.747667	0.826207	0.783783	Conservation
ENSG00000135702	ENSG00000183196	ENSGALG00000005791	human	chicken	chicken	0.715401	0.756254	0.667166	Conservation
ENSG00000171855	ENSG00000184995	ENSGALG00000015062	human	chicken	chicken	0.887452	0.830889	0.859742	Conservation
ENSG00000175564	ENSG00000175567	ENSGALG00000017316	human	chicken	chicken	0.976472	0.878061	0.947493	Neofunctionalization (parent)
ENSG00000196418	ENSG00000188295	ENSGALG00000006904	human	chicken	chicken	0.777566	0.716577	0.597671	Conservation
ENSG00000114771	ENSG00000197953	ENSGALG00000001619	human	chicken	chicken	0.230543	1.09948	0.457815	Neofunctionalization (child)
ENSG00000001561	ENSG00000112796	ENSGALG00000016708	human	chicken	chicken	0.814211	0.422497	0.437092	Conservation
ENSG00000178363	ENSG00000178372	ENSGALG00000017331	human	chicken	chicken	0.835419	0.586079	0.682231	Conservation
ENSG00000243364	ENSG00000169242	ENSGALG00000002527	human	chicken	chicken	1.06422	0.656104	0.655989	Neofunctionalization (parent)
ENSG00000189339	ENSG00000215790	ENSGALG00000004081	human	chicken	chicken	0.431993	0.600506	0.41608	Conservation
ENSG00000173559	ENSG00000139579	ENSGALG00000007777	human	chicken	chicken	0.773211	1.00002	0.989475	Neofunctionalization (child)
ENSG00000169299	ENSG00000165434	ENSGALG00000009489	human	chicken	chicken	0.537019	0.545427	0.348488	Conservation
ENSG00000090565	ENSG00000131242	ENSGALG00000009318	human	chicken	chicken	0.663894	0.696868	0.503538	Conservation
ENSG00000166262	ENSG00000184949	ENSGALG00000006516	human	chicken	chicken	0.469558	0.825886	0.482481	Conservation
ENSG00000175267	ENSG00000168658	ENSGALG00000007119	human	chicken	chicken	0.820505	0.868402	0.704606	Conservation
ENSG00000131373	ENSG00000105135	ENSGALG00000011137	human	chicken	chicken	0.923689	0.569725	0.839859	Neofunctionalization (parent)
ENSG00000204842	ENSG00000168488	ENSGALG00000004650	human	chicken	chicken	0.479166	0.430035	0.454379	Conservation
ENSG00000168092	ENSG00000079462	ENSGALG00000007314	human	chicken	chicken	0.527026	0.630868	0.508707	Conservation
ENSG00000145996	ENSG00000101391	ENSGALG00000017691	human	chicken	chicken	0.364295	0.641315	0.219913	Conservation
ENSG00000185527	ENSG00000139053	ENSGALG00000001183	human	chicken	chicken	1.10857	0.957899	0.965165	Specialization
ENSG00000121653	ENSG00000008735	ENSGALG00000010117	human	chicken	chicken	1.05881	1.16955	1.04962	Specialization
ENSG00000122482	ENSG00000011451	ENSGALG00000008709	human	chicken	chicken	0.766955	0.995921	0.737507	Neofunctionalization (child)
ENSG00000117480	ENSG00000165591	ENSGALG00000004857	human	chicken	chicken	1.10035	0.87033	1.07709	Neofunctionalization (parent)
ENSG00000205678	ENSG00000099797	ENSGALG00000011680	human	chicken	chicken	0.803417	0.904624	0.898236	Conservation
ENSG00000164659	ENSG00000116299	ENSGALG00000000830	human	chicken	chicken	0.912615	0.911389	0.89702	Subfunctionalization
ENSG00000204018	ENSG00000186854	ENSGALG00000010565	human	chicken	chicken	0.3653	0.587263	0.339802	Conservation
ENSG00000132122	ENSG00000106686	ENSGALG00000016099	human	chicken	chicken	0.138053	1.23639	0.389182	Neofunctionalization (child)
ENSG00000158623	ENSG00000181789	ENSGALG00000008003	human	chicken	chicken	0.828174	0.614348	0.753584	Conservation
ENSG00000103978	ENSG00000153214	ENSGALG00000009491	human	chicken	chicken	0.530254	1.06777	0.956141	Neofunctionalization (child)
ENSG00000178026	ENSG00000181350	ENSGALG00000002742	human	chicken	chicken	0.846751	0.7843	0.743936	Conservation
ENSG00000183530	ENSG00000156858	ENSGALG00000002714	human	chicken	chicken	0.991101	1.08163	0.941917	Specialization
ENSG00000186973	ENSG00000164556	ENSGALG00000010313	human	chicken	chicken	1.20506	0.889312	0.949793	Neofunctionalization (parent)
ENSG00000118496	ENSG00000163833	ENSGALG00000012973	human	chicken	chicken	0.811731	0.72333	0.644067	Conservation
ENSG00000106993	ENSG00000105401	ENSGALG00000020557	human	chicken	chicken	0.306968	0.69098	0.415651	Conservation
ENSG00000120549	ENSG00000017373	ENSGALG00000016339	human	chicken	chicken	0.69788	0.823843	0.698276	Conservation
ENSG00000163166	ENSG00000130528	ENSGALG00000002342	human	chicken	chicken	0.607139	1.03893	1.03379	Neofunctionalization (child)
ENSG00000138134	ENSG00000124356	ENSGALG00000006865	human	chicken	chicken	0.894455	1.02763	0.877551	Neofunctionalization (child)
ENSG00000198796	ENSG00000136383	ENSGALG00000002917	human	chicken	chicken	0.875484	0.423504	0.806032	Conservation
ENSG00000153531	ENSG00000144843	ENSGALG00000012934	human	chicken	chicken	1.12448	1.10931	1.10365	Specialization
ENSG00000165175	ENSG00000151365	ENSGALG00000015323	human	chicken	chicken	0.175863	0.831745	0.228265	Conservation
ENSG00000110066	ENSG00000133247	ENSGALG00000007719	human	chicken	chicken	0.825281	0.773544	0.787279	Conservation
ENSG00000155099	ENSG00000165782	ENSGALG00000016074	human	chicken	chicken	0.810472	1.0024	0.81873	Neofunctionalization (child)
ENSG00000164167	ENSG00000139343	ENSGALG00000010061	human	chicken	chicken	0.881356	1.06512	0.776517	Neofunctionalization (child)
ENSG00000176974	ENSG00000182199	ENSGALG00000005064	human	chicken	chicken	0.841488	0.866715	0.668683	Conservation
ENSG00000138942	ENSG00000204308	ENSGALG00000002671	human	chicken	chicken	1.09583	0.635702	0.773428	Neofunctionalization (parent)
ENSG00000226288	ENSG00000232268	ENSGALG00000008477	human	chicken	chicken	0.995213	0.738983	0.957243	Neofunctionalization (parent)
ENSG00000147133	ENSG00000122728	ENSGALG00000011990	human	chicken	chicken	0.561067	0.502629	0.494073	Conservation
ENSG00000123213	ENSG00000172009	ENSGALG00000014747	human	chicken	chicken	0.921725	0.609485	0.551196	Neofunctionalization (parent)
ENSG00000204442	ENSG00000130054	ENSGALG00000012792	human	chicken	chicken	0.727965	0.452158	0.399046	Conservation
ENSG00000157856	ENSG00000139537	ENSGALG00000008725	human	chicken	chicken	0.954181	1.03389	0.866427	Subfunctionalization
ENSG00000184163	ENSG00000178752	ENSGALG00000003782	human	chicken	chicken	0.674532	1.13793	0.735146	Neofunctionalization (child)
ENSG00000115828	ENSG00000011478	ENSGALG00000010737	human	chicken	chicken	0.999318	1.15789	1.07232	Specialization
ENSG00000123607	ENSG00000168026	ENSGALG00000009362	human	chicken	chicken	1.26281	0.305762	0.905457	Neofunctionalization (parent)
ENSG00000018280	ENSG00000110911	ENSGALG00000009001	human	chicken	chicken	0.507252	0.823624	0.538285	Conservation
ENSG00000103260	ENSG00000176845	ENSGALG00000009217	human	chicken	chicken	0.532398	0.121954	0.148327	Conservation
ENSG00000079739	ENSG00000154330	ENSGALG00000011379	human	chicken	chicken	0.69725	0.719762	0.603723	Conservation
ENSG00000165688	ENSG00000140740	ENSGALG00000007121	human	chicken	chicken	0.957356	0.776107	0.696125	Neofunctionalization (parent)
ENSG00000101138	ENSG00000110107	ENSGALG00000002054	human	chicken	chicken	0.807637	0.925887	0.728129	Neofunctionalization (child)
ENSG00000185946	ENSG00000089682	ENSGALG00000010053	human	chicken	chicken	0.827918	0.990361	0.866787	Neofunctionalization (child)
ENSG00000197296	ENSG00000139914	ENSGALG00000005460	human	chicken	chicken	0.559783	0.990946	0.54763	Neofunctionalization (child)
ENSG00000075035	ENSG00000179314	ENSGALG00000004928	human	chicken	chicken	0.854932	0.393674	0.389012	Conservation
ENSG00000136861	ENSG00000178104	ENSGALG00000004738	human	chicken	chicken	0.501208	0.925215	0.596056	Neofunctionalization (child)
ENSG00000154493	ENSG00000116127	ENSGALG00000010493	human	chicken	chicken	1.00701	0.759056	0.836678	Neofunctionalization (parent)
ENSG00000075790	ENSG00000185825	ENSGALG00000013182	human	chicken	chicken	0.766429	0.694026	0.502512	Conservation
ENSG00000099899	ENSG00000188917	ENSGALG00000002124	human	chicken	chicken	0.851622	0.573716	0.646196	Conservation
ENSG00000049656	ENSG00000104853	ENSGALG00000013200	human	chicken	chicken	1.15823	0.767345	1.10541	Neofunctionalization (parent)
ENSG00000106537	ENSG00000135452	ENSGALG00000010803	human	chicken	chicken	0.81508	0.480271	0.659442	Conservation
ENSG00000131148	ENSG00000100908	ENSGALG00000003163	human	chicken	chicken	0.501339	0.545651	0.532729	Conservation
ENSG00000144460	ENSG00000166924	ENSGALG00000002639	human	chicken	chicken	0.276709	0.911386	0.208354	Neofunctionalization (child)
ENSG00000151576	ENSG00000213339	ENSGALG00000016281	human	chicken	chicken	0.40887	0.623282	0.599597	Conservation
ENSG00000101182	ENSG00000154611	ENSGALG00000005102	human	chicken	chicken	1.05061	0.748986	1.03712	Neofunctionalization (parent)
ENSG00000145375	ENSG00000171763	ENSGALG00000010659	human	chicken	chicken	0.754556	0.995016	0.759926	Neofunctionalization (child)
ENSG00000168438	ENSG00000176473	ENSGALG00000011562	human	chicken	chicken	0.745827	0.549871	0.527867	Conservation
ENSG00000111875	ENSG00000105011	ENSGALG00000012971	human	chicken	chicken	0.831411	1.03687	0.74621	Neofunctionalization (child)
ENSG00000151164	ENSG00000172613	ENSGALG00000004571	human	chicken	chicken	0.796559	0.949044	0.794827	Neofunctionalization (child)
ENSG00000116273	ENSG00000040633	ENSGALG00000004878	human	chicken	chicken	1.05219	0.988612	0.817835	Subfunctionalization
ENSG00000100292	ENSG00000103415	ENSGALG00000016902	human	chicken	chicken	0.843667	0.735779	0.701508	Conservation
ENSG00000111725	ENSG00000131791	ENSGALG00000002557	human	chicken	chicken	0.715742	0.794081	0.728692	Conservation
ENSG00000132478	ENSG00000059145	ENSGALG00000003131	human	chicken	chicken	0.984203	1.0794	0.950377	Specialization
ENSG00000151025	ENSG00000188888	ENSGALG00000016311	human	chicken	chicken	0.564841	0.79926	0.567212	Conservation
ENSG00000165837	ENSG00000163645	ENSGALG00000017056	human	chicken	chicken	0.900741	0.522116	0.487365	Conservation
ENSG00000173013	ENSG00000103021	ENSGALG00000015706	human	chicken	chicken	0.758564	1.08501	0.690135	Neofunctionalization (child)
ENSG00000104763	ENSG00000138744	ENSGALG00000009880	human	chicken	chicken	0.540059	0.705335	0.394045	Conservation
ENSG00000113356	ENSG00000121851	ENSGALG00000014911	human	chicken	chicken	1.14819	0.993332	1.03609	Specialization
ENSG00000187097	ENSG00000197586	ENSGALG00000010576	human	chicken	chicken	0.342652	0.798358	0.290406	Conservation
ENSG00000135535	ENSG00000174950	ENSGALG00000011562	human	chicken	chicken	0.660524	0.948729	0.882906	Neofunctionalization (child)
ENSG00000054282	ENSG00000151466	ENSGALG00000015849	human	chicken	chicken	0.599223	0.409309	0.541428	Conservation
ENSG00000144445	ENSG00000120071	ENSGALG00000002891	human	chicken	chicken	0.996165	0.381802	0.336422	Neofunctionalization (parent)
ENSG00000176771	ENSG00000167566	ENSGALG00000012407	human	chicken	chicken	0.484376	0.691828	0.663271	Conservation
ENSG00000102547	ENSG00000135932	ENSGALG00000017065	human	chicken	chicken	0.816146	0.280989	0.568171	Conservation
ENSG00000148358	ENSG00000125734	ENSGALG00000003683	human	chicken	chicken	0.990613	0.98699	0.927738	Specialization
ENSG00000185442	ENSG00000174132	ENSGALG00000007039	human	chicken	chicken	1.06648	1.08044	1.04062	Specialization
ENSG00000149948	ENSG00000137309	ENSGALG00000010152	human	chicken	chicken	1.02975	0.680372	0.680348	Neofunctionalization (parent)
ENSG00000111530	ENSG00000144712	ENSGALG00000010200	human	chicken	chicken	0.915272	0.36996	0.794384	Neofunctionalization (parent)
ENSG00000173093	ENSG00000105479	ENSGALG00000004598	human	chicken	chicken	0.657503	0.947687	0.902197	Neofunctionalization (child)
ENSG00000175416	ENSG00000122705	ENSGALG00000002863	human	chicken	chicken	0.963572	1.04562	0.986762	Specialization
ENSG00000158528	ENSG00000167100	ENSGALG00000009653	human	chicken	chicken	0.735035	1.1047	1.01624	Neofunctionalization (child)
ENSG00000173467	ENSG00000106541	ENSGALG00000010804	human	chicken	chicken	0.720814	0.682383	0.601973	Conservation
ENSG00000054179	ENSG00000188833	ENSGALG00000004165	human	chicken	chicken	0.913684	0.644509	0.499646	Neofunctionalization (parent)
ENSG00000203859	ENSG00000203857	ENSGALG00000016415	human	chicken	chicken	0.953283	0.460274	0.668291	Neofunctionalization (parent)
ENSG00000174428	ENSG00000196275	ENSGALG00000005139	human	chicken	chicken	1.06055	0.709561	0.948927	Neofunctionalization (parent)
ENSG00000183086	ENSG00000198750	ENSGALG00000001166	human	chicken	chicken	0.881465	0.533075	0.54669	Conservation
ENSG00000100031	ENSG00000099998	ENSGALG00000002742	human	chicken	chicken	1.0419	0.888002	0.80428	Neofunctionalization (parent)
ENSG00000183018	ENSG00000182557	ENSGALG00000004900	human	chicken	chicken	0.603052	0.636015	0.546299	Conservation
ENSG00000148848	ENSG00000151651	ENSGALG00000023378	human	chicken	chicken	0.307428	0.680642	0.298243	Conservation
ENSG00000167461	ENSG00000105649	ENSGALG00000000377	human	chicken	chicken	0.820361	0.964497	0.852394	Neofunctionalization (child)
ENSPRG00000019323	ENSPRG00000028525	ENSG00000188372	chimpanzee	human	human	0.846196	0.442234	0.644056	Conservation
ENSPRG00000018039	ENSPRG00000023212	ENSGGOG00000012319	chimpanzee	human	gorilla	0.408623	0.727414	0.722497	Conservation
ENSPRG00000021462	ENSPRG00000004737	ENSG00000148344	chimpanzee	human	human	0.693452	0.607552	0.632878	Conservation
ENSGGOG00000024194	ENSGGOG00000027649	ENSPPYG00000016195	gorilla	human	orangutan	0.347754	0.512946	0.353705	Conservation
ENSGGOG00000028215	ENSGGOG00000025948	ENSPRG00000008335	gorilla	human	chimpanzee	0.436247	0.80852	0.515852	Conservation
ENSGGOG00000005282	ENSGGOG00000003676	ENSG00000182463	gorilla	human	human	0.438472	0.765494	0.457676	Conservation
ENSGGOG00000025306	ENSGGOG00000021941	ENSG00000243927	gorilla	human	human	0.345111	0.586451	0.566271	Conservation
ENSGGOG00000009529	ENSGGOG00000026143	ENSG00000197780	gorilla	human	human	0.938225	0.737035	0.727301	Conservation
ENSGGOG00000023053	ENSGGOG00000026826	ENSG00000100105	gorilla	human	human	0.881852	1.22832	1.20303	Neofunctionalization (child)
ENSGGOG00000004063	ENSGGOG00000027474	ENSG00000177576	gorilla	human	human	1.07422	0.722689	0.732055	Neofunctionalization (parent)
ENSGGOG00000025070	ENSGGOG00000022406	ENSPPYG00000006969	gorilla	human	orangutan	0.712437	0.492522	0.530855	Conservation
ENSGGOG00000010310	ENSGGOG00000017167	ENSG00000188917	gorilla	human	human	0.715248	0.485705	0.459047	Conservation
ENSGGOG00000015224	ENSGGOG00000013913	ENSG00000165886	gorilla	human	human	0.780454	0.885671	0.852683	Conservation
ENSGGOG00000022959	ENSGGOG00000009884	ENSG00000235711	gorilla	human	human	0.293926	0.581673	0.379576	Conservation
ENSGGOG00000025058	ENSGGOG00000008539	ENSG00000174007	gorilla	human	human	1.02603	0.927501	0.91902	Neofunctionalization (parent)
ENSGGOG00000015588	ENSGGOG00000026654	ENSMDG00000020621	gorilla	human	opossum	0.418097	0.153103	0.234067	Conservation
ENSGGOG00000002470	ENSGGOG00000004126	ENSG00000147127	gorilla	human	human	0.528162	0.249068	0.326494	Conservation
ENSGGOG00000001402	ENSGGOG00000014399	ENSG00000162881	gorilla	human	human	1.06216	0.0592186	0.391842	Neofunctionalization (parent)
ENSGGOG00000022592	ENSGGOG00000026743	ENSG00000182896	gorilla	human	human	0.716316	0.44449	0.48915	Conservation
ENSGGOG00000001530	ENSGGOG00000022097	ENSG00000126088	gorilla	human	human	0.308817	0.770898	0.628404	Conservation
ENSGGOG00000028093	ENSGGOG00000017059	ENSG00000181938	gorilla	human	human	0.757889	0.936313	0.794364	Conservation
ENSGGOG00000006039	ENSGGOG00000024571	ENSG00000146457	gorilla	human	human	0.830342	0.539298	0.712975	Conservation
ENSGGOG00000022929	ENSGGOG00000026681	ENSG00000205209	gorilla	human	human	0.34978	0.788204	0.546777	Conservation
ENSGGOG00000024462	ENSGGOG00000027196	ENSG00000198054	gorilla	human	human	1.10809	0.782475	1.09153	Neofunctionalization (parent)
ENSGGOG00000023469	ENSGGOG00000026974	ENSG00000178201	gorilla	human	human	0.528066	0.966255	0.56198	Neofunctionalization (child)
ENSPPYG00000025840	ENSPPYG00000025932	ENSGGOG00000027337	orangutan	human	gorilla	0.545902	0.502996	0.427264	Conservation
ENSPPYG00000005335	ENSPPYG00000020089	ENSGGOG00000004712	orangutan	human	gorilla	0.357071	0.568705	0.318177	Conservation
ENSPPYG00000020194	ENSPPYG00000004275	ENSGGOG00000010530	orangutan	human	gorilla	0.905748	0.119941	0.300186	Conservation
ENSPPYG00000009810	ENSPPYG00000002476	ENSGGOG00000005886	orangutan	human	gorilla	0.95045	0.856704	0.922385	Neofunctionalization (parent)
ENSPPYG00000009796	ENSPPYG00000009797	ENSGGOG00000015116	orangutan	human	gorilla	0.697366	0.590827	0.531881	Conservation
ENSPPYG00000013308	ENSPPYG00000013734	ENSG00000198612	orangutan	human	human	0.746467	0.824314	0.725118	Conservation
ENSPPYG00000015749	ENSPPYG00000000880	ENSGGOG00000012052	orangutan	human	gorilla	0.332904	0.426949	0.298537	Conservation
ENSPPYG00000017191	ENSPPYG00000025883	ENSGGOG00000022128	orangutan	human	gorilla	0.897629	0.635162	0.529039	Conservation
ENSPPYG00000000826	ENSPPYG00000000825	ENSG00000188641	orangutan	human	human	1.00415	1.07982	0.93205	Neofunctionalization (child)
ENSPPYG00000006730	ENSPPYG00000006686	ENSGGOG00000012349	orangutan	human	gorilla	0.738318	0.915029	0.816296	Conservation
ENSPPYG00000019241	ENSPPYG00000019240	ENSG00000120211	orangutan	human	human	0.723328	0.484691	0.665376	Conservation
ENSPPYG00000021229	ENSPPYG00000022196	ENSG00000212024	orangutan	human	human	0.894466	1.02291	0.827999	Conservation
ENSMUG00000003950	ENSMUG00000032600	ENSPPYG00000002949	macaque	human	orangutan	0.77694	0.654215	0.719574	Conservation
ENSMUG00000007858	ENSMUG00000032537	ENSPPYG00000008171	macaque	human	orangutan	0.655666	0.800034	0.677146	Conservation
ENSMUG00000030179	ENSMUG00000017075	ENSPPYG00000014599	macaque	human	orangutan	0.594923	1.02175	0.890627	Neofunctionalization (child)
ENSMUG00000012612	ENSMUG00000010044	ENSPPYG00000020381	macaque	human	orangutan	0.592553	0.681731	0.650355	Conservation
ENSMUG00000011604	ENSMUG00000002442	ENSPPYG00000007787	macaque	human	orangutan	0.981837	0.734306	0.901976	Neofunctionalization (parent)
ENSMUG00000006695	ENSMUG00000017660	ENSGGOG00000000533	macaque	human	gorilla	0.815076	1.07537	0.827504	Neofunctionalization (child)
ENSMUG00000019572	ENSMUG00000008820	ENSPPYG00000020551	macaque	human	orangutan	0.729928	0.885183	0.716822	Conservation
ENSMUG00000019126	ENSMUG00000017109	ENSPPYG00000005567	macaque	human	orangutan	1.0058	0.571811	0.916278	Neofunctionalization (parent)
ENSMUG00000010253	ENSMUG00000004737	ENSPPYG00000020899	macaque	human	orangutan	0.568484	0.512926	0.491032	Conservation
ENSMUG00000016635	ENSMUG00000032308	ENSPPYG00000007503	macaque	human	orangutan	0.842694	1.04387	0.832477	Neofunctionalization (child)
ENSMUG00000017080	ENSMUG00000023395	ENSGGOG00000000821	macaque	human	gorilla	0.78099	0.580928	0.598769	Conservation
ENSMUG00000004866	ENSMUG00000013741	ENSPPYG00000000188	macaque	human	orangutan	0.617806	0.730728	0.58514	Conservation
ENSMUG00000011853	ENSMUG00000004743	ENSPPYG00000015497	macaque	human	orangutan	0.701127	0.736445	0.64871	Conservation
ENSMUG00000000900	ENSMUG00000016739	ENSPPYG00000014220	macaque	human	orangutan	0.748874	0.943294	0.911435	Conservation
ENSMUG00000011825	ENSMUG00000005822	ENSPPYG00000018776	macaque	human	orangutan	0.851316	0.95052	0.853325	Neofunctionalization (child)
ENSMUG00000006604	ENSMUG00000011613	ENSPPYG00000007143	macaque	human	orangutan	0.89961	0.84447	0.855803	Conservation
ENSMUG00000005754	ENSMUG00000002518	ENSPPYG00000007567	macaque	human	orangutan	0.855189	0.760815	0.737232	Conservation
ENSMUG00000031589	ENSMUG00000031172	ENSGGOG00000013151	macaque	human	gorilla	0.931944	0.625623	0.86902	Neofunctionalization (parent)
ENSMUG00000010918	ENSMUG00000002618	ENSGGOG00000013626	macaque	human	gorilla	0.418965	0.582975	0.391493	Conservation
ENSMUG00000006943	ENSMUG00000031556	ENSGGOG00000007069	macaque	human	gorilla	0.368458	0.81013	0.487412	Conservation
ENSMUG00000023413	ENSMUG00000018798	ENSPPYG00000008104	macaque	human	orangutan	0.748282	1.0861	1.08219	Neofunctionalization (child)
ENSMUG00000016703	ENSMUG00000019618	ENSPPYG00000016809	macaque	human	orangutan	1.08061	1.23858	1.09119	Specialization
ENSMUG00000008056	ENSMUG00000022383	ENSGGOG00000017165	macaque	human	gorilla	0.659392	0.7429	0.69816	Conservation
ENSMUG00000021799	ENSMUG00000012299	ENSPPYG00000014958	macaque	human	orangutan	0.652054	0.583825	0.583455	Conservation
ENSMUG00000012283	ENSMUG00000011751	ENSPPYG00000006300	macaque	human	orangutan	1.05426	0.824441	0.823607	Neofunctionalization (parent)
ENSMUG00000012837	ENSMUG00000010894	ENSPPYG00000017144	macaque	human	orangutan	0.85764	0.462233	0.735709	Conservation
ENSMUG00000017915	ENSMUG00000032106	ENSPPYG00000019760	macaque	human	orangutan	0.250639	0.637586	0.346795	Conservation
ENSMUG00000016362	ENSMUG00000030710	ENSGGOG00000004608	macaque	human	gorilla	0.751851	0.505069	0.561592	Conservation
ENSMUG00000022702	ENSMUG00000031738	ENSPPYG00000011379	macaque	human	orangutan	0.671089	0.76181	0.679937	Conservation
ENSMUG00000014033	ENSMUG00000030207	ENSPPYG00000020356	macaque	human	orangutan	1.01208	1.00541	0.995371	Specialization
ENSMUG00000032420	ENSMUG00000001093	ENSPRG00000028254	macaque	human	chimpanzee	0.554172	0.628405	0.613022	Conservation
ENSMUG00000004423	ENSMUG00000022743	ENSPPYG00000003170	macaque	human	orangutan	0.651286	0.743353	0.617437	Conservation
ENSMUG00000014452	ENSMUG00000011012	ENSG00000073578	macaque	human	human	1.06172	0.93932	0.959859	Neofunctionalization (parent)
ENSMUG00000020966	ENSMUG00000004795	ENSGGOG00000000497	macaque	human	gorilla	0.346286	0.781193	0.607763	Conservation
ENSUSG00000051185	ENSUSG00000078670	ENSMUG00000014863	mouse	human	macaque	0.785333	0.928536	0.832357	Neofunctionalization (child)
ENSUSG00000034889	ENSUSG00000074252	ENSPPYG00000016870	mouse	human	orangutan	1.23923	1.03803	1.22896	Specialization
ENSUSG00000034858	ENSUSG00000036002	ENSPPYG00000003883	mouse	human	orangutan	0.613885	0.725001	0.584375	Conservation
ENSUSG00000027422	ENSUSG00000021843	ENSMUG00000013787	mouse	human	macaque	0.964812	1.0803	1.04569	Specialization
ENSUSG00000046774	ENSUSG00000071749	ENSGGOG00000007888	mouse	human	gorilla	0.769622	0.562245	0.486278	Conservation
ENSUSG00000063851	ENSUSG00000033967	ENSMUG00000003197	mouse	human	macaque	0.70704	0.307459	0.617848	Conservation
ENSUSG00000000215	ENSUSG00000035804	ENSMUG00000031267	mouse	human	macaque	0.960754	0.816308	0.898146	Neofunctionalization (parent)
ENSUSG00000070522	ENSUSG00000075054	ENSGALG00000011833	mouse	human	chicken	0.374827	0.993474	0.925681	Neofunctionalization (child)
ENSUSG00000063480	ENSUSG00000063543	ENSPPYG00000011877	mouse	human	orangutan	0.623806	0.675028	0.554019	Conservation
ENSUSG00000056586	ENSUSG00000063935	ENSMUG00000013721	mouse	human	macaque	0.944238	0.652857	0.731132	Neofunctionalization (parent)
ENSUSG00000024535	ENSUSG00000039452	ENSMUG00000010650	mouse	human	macaque	0.782671	0.67779	0.627223	Conservation
ENSUSG00000038209	ENSUSG00000038218	ENSGALG00000010057	mouse	human	chicken	0.854723	0.650839	0.693428	Neofunctionalization (parent)
ENSUSG00000044258	ENSUSG00000074874	ENSG00000177992	mouse	human	human	1.05958	0.914843	0.968828	Neofunctionalization (parent)
ENSUSG00000033834	ENSUSG00000062705	ENSG00000137080	mouse	human	human	1.03742	0.970125	0.88553	Neofunctionalization (parent)
ENSUSG00000007833	ENSUSG00000035936	ENSMUG00000001777	mouse	human	macaque	0.479464	0.533095	0.48555	Conservation
ENSUSG00000054074	ENSUSG00000043439	ENSMUG00000023647	mouse	human	macaque	1.10244	0.95688	0.927091	Specialization
ENSUSG00000049421	ENSUSG00000037029	ENSPRG00000024291	mouse	human	chimpanzee	0.856435	0.56901	0.61385	Conservation
ENSUSG00000027236	ENSUSG00000043424	ENSMUG00000014288	mouse	human	macaque	0.61866	0.786366	0.541414	Conservation
ENSUSG00000031059	ENSUSG00000061633	ENSMUG00000012710	mouse	human	macaque	0.719202	0.791774	0.786227	Conservation
ENSUSG00000034689	ENSUSG00000017049	ENSMDG00000024988	mouse	human	opossum	1.11959	0.85718	0.845951	Neofunctionalization (parent)
ENSUSG00000055555	ENSUSG00000079593	ENSGGOG00000028404	mouse	human	gorilla	0.784482	0.899085	0.747515	Neofunctionalization (child)
ENSUSG00000076433	ENSUSG00000046111	ENSMUG00000018299	mouse	human	macaque	0.627095	0.927107	0.84774	Neofunctionalization (child)
ENSUSG00000016619	ENSUSG00000072878	ENSMUG00000004132	mouse	human	macaque	0.912714	0.784934	0.692572	Neofunctionalization (parent)
ENSUSG00000039159	ENSUSG00000074903	ENSGALG00000012998	mouse	human	chicken	0.951786	1.01425	0.95297	Specialization
ENSUSG00000061273	ENSUSG00000048497	ENSMUG00000002706	mouse	human	macaque	0.861151	0.968349	0.681611	Neofunctionalization (child)
ENSUSG00000039329	ENSUSG00000039337	ENSG00000173762	mouse	human	human	0.56453	0.837792	0.737136	Conservation
ENSUSG00000038782	ENSUSG00000062073	ENSMUG00000001294	mouse	human	macaque	0.900391	1.01323	0.931541	Specialization
ENSUSG00000074129	ENSUSG00000062083	ENSMUG00000017399	mouse	human	macaque	0.689542	0.479729	0.626	Conservation
ENSUSG00000047115	ENSUSG00000043633	ENSGGOG00000001295	mouse	human	gorilla	0.660569	1.08159	1.04419	Neofunctionalization (child)
ENSUSG00000079641	ENSUSG00000039209	ENSMUG00000018391	mouse	human	macaque	1.01061	0.556508	0.986846	Neofunctionalization (parent)
ENSUSG00000073294	ENSUSG00000079374	ENSMUG00000017842	mouse	human	macaque	0.904786	1.18267	0.921446	Specialization
ENSUSG00000038663	ENSUSG00000047419	ENSMUG00000029557	mouse	human	macaque	0.540688	0.835384	0.640915	Conservation
ENSUSG00000025171	ENSUSG00000044949	ENSMUG00000020031	mouse	human	macaque	0.363682	0.72632	0.402028	Conservation
ENSUSG00000000740	ENSUSG00000059835	ENSMUG00000017928	mouse	human	macaque	0.421099	0.5501	0.366233	Conservation
ENSUSG00000061838	ENSUSG00000022110	ENSMUG00000031564	mouse	human	macaque	1.21132	1.05284	1.13289	Specialization
ENSUSG00000026701	ENSUSG00000050114	ENSMUG00000000777	mouse	human	macaque	0.850423	0.705414	0.711686	Conservation
ENSUSG00000028492	ENSUSG00000038570	ENSPPYG00000025843	mouse	human	orangutan	0.976116	0.720439	0.892345	Neofunctionalization (parent)
ENSUSG00000025537	ENSUSG00000030815	ENSMUG00000007470	mouse	human	macaque	0.688778	0.603874	0.511202	Conservation
ENSUSG00000042269	ENSUSG00000028218	ENSOANG00000011354	mouse	human	platypus	0.908822	0.413256	0.646471	Neofunctionalization (parent)
ENSUSG00000022974	ENSUSG00000035125	ENSPPYG00000011366	mouse	human	orangutan	0.575535	0.614723	0.552744	Conservation
ENSUSG00000020267	ENSUSG00000028470	ENSMUG00000009774	mouse	human	macaque	0.520888	0.617375	0.461799	Conservation
ENSUSG00000022360	ENSUSG00000052812	ENSMUG00000020467	mouse	human	macaque	0.459225	0.473894	0.464352	Conservation
ENSUSG00000069808	ENSUSG00000058966	ENSMUG00000023373	mouse	human	macaque	0.683745	0.377838	0.579987	Conservation
ENSUSG00000026031	ENSUSG00000050533	ENSMUG00000004957	mouse	human	macaque	1.11103	0.951674	0.967537	Specialization
ENSUSG00000032769	ENSUSG00000020790	ENSMUG00000006184	mouse	human	macaque	0.904847	0.6064	0.859485	Neofunctionalization (parent)
ENSUSG00000030069	ENSUSG00000070368	ENSMUG00000002327	mouse	human	macaque	0.807323	0.474056	0.747871	Conservation
ENSUSG00000050192	ENSUSG00000078812	ENSMUG00000023254	mouse	human	macaque	0.611718	0.760202	0.602964	Conservation
ENSUSG00000047547	ENSUSG00000028478	ENSMUG00000009058	mouse	human	macaque	0.921575	0.718606	0.897585	Neofunctionalization (parent)
ENSUSG00000034634	ENSUSG00000063522	ENSMUG00000021991	mouse	human	macaque	0.857048	0.429298	0.712325	Conservation
ENSUSG00000032513	ENSUSG00000014959	ENSMUG00000010987	mouse	human	macaque	0.775353	0.82795	0.737678	Conservation
ENSUSG00000068303	ENSUSG00000033735	ENSMUG00000009485	mouse	human	macaque	0.543471	0.540247	0.534151	Conservation
ENSUSG00000053647	ENSUSG00000044197	ENSMUG00000007209	mouse	human	macaque	0.890211	0.512616	0.868164	Neofunctionalization (parent)
ENSUSG00000005716	ENSUSG00000029618	ENSMUG00000008778	mouse	human	macaque	0.893039	1.22915	1.06271	Specialization
ENSUSG00000078632	ENSUSG00000034239	ENSGGOG00000007938	mouse	human	gorilla	0.522517	0.871078	0.795803	Conservation
ENSUSG00000052751	ENSUSG00000051550	ENSMDG00000003616	mouse	human	opossum	0.495727	0.574887	0.508477	Conservation
ENSUSG00000065449	ENSUSG00000065489	ENSMDG00000022412	mouse	human	opossum	1.08204	1.03007	0.972095	Specialization
ENSUSG00000065469	ENSUSG00000065511	ENSMDG00000025837	mouse	human	opossum	0.741269	0.849316	0.761776	Conservation
ENSUSG00000039157	ENSUSG00000040339	ENSMDG00000005688	mouse	human	opossum	0.920528	0.476581	0.889739	Neofunctionalization (parent)
ENSUSG00000036855	ENSUSG00000056966	ENSMDG00000006746	mouse	human	opossum	1.23829	0.417453	1.0605	Neofunctionalization (parent)
ENSUSG00000057454	ENSUSG00000030484	ENSOANG00000004055	mouse	human	platypus	0.852075	0.817366	0.818537	Conservation
ENSUSG00000047909	ENSUSG00000078487	ENSMDG00000018509	mouse	human	opossum	0.641201	0.774609	0.74459	Conservation
ENSMDG00000015178	ENSMDG00000002836	ENSOANG00000001095	opossum	human	platypus	0.792542	0.682127	0.750145	Conservation
ENSMDG00000000837	ENSMDG00000022947	ENSOANG00000007488	opossum	human	platypus	0.796978	1.14251	1.03445	Neofunctionalization (child)
ENSMDG00000014099	ENSMDG00000025119	ENSMUG00000018374	opossum	human	macaque	0.256474	0.819103	0.68883	Conservation
ENSMDG00000018067	ENSMDG00000013260	ENSMUG00000018681	opossum	human	macaque	0.255952	0.735497	0.255748	Conservation
ENSMDG00000007572	ENSMDG00000007579	ENSMUG00000007330	opossum	human	macaque	0.441477	0.941773	0.670346	Neofunctionalization (child)
ENSMDG00000018105	ENSMDG00000017096	ENSMUG00000016990	opossum	human	macaque	0.858152	0.941866	0.833423	Subfunctionalization
ENSMDG00000000967	ENSMDG00000024587	ENSUSG00000019578	opossum	human	mouse	0.931385	0.388804	0.756905	Neofunctionalization (parent)
ENSMDG00000012167	ENSMDG00000024483	ENSUSG00000001864	opossum	human	mouse	0.316211	0.345492	0.306491	Conservation
ENSMDG00000001903	ENSMDG00000011958	ENSMUG00000023517	opossum	human	macaque	0.646884	0.439509	0.547408	Conservation
ENSMDG00000020362	ENSMDG00000023944	ENSUSG00000024966	opossum	human	mouse	1.0354	1.02904	1.00016	Specialization
ENSMDG00000025763	ENSMDG00000024142	ENSUSG00000014633	opossum	human	mouse	0.622663	0.957546	0.864668	Neofunctionalization (child)
ENSMDG00000019508	ENSMDG00000011435	ENSMUG00000012599	opossum	human	macaque	0.534074	0.528117	0.450146	Conservation
ENSMDG00000008501	ENSMDG00000006320	ENSOANG00000004789	opossum	human	platypus	1.05228	0.763918	0.773296	Neofunctionalization (parent)
ENSMDG00000010444	ENSMDG00000023211	ENSUSG00000022561	opossum	human	mouse	0.724058	0.625412	0.650549	Conservation
ENSMDG00000003321	ENSMDG00000003442	ENSUSG00000066735	opossum	human	mouse	0.582783	0.679758	0.623765	Conservation
ENSMDG00000014009	ENSMDG00000025591	ENSUSG00000028246	opossum	human	mouse	0.62598	0.827403	0.779132	Conservation
ENSMDG00000010736	ENSMDG00000010753	ENSUSG00000028247	opossum	human	mouse	0.905617	0.443395	0.726256	Neofunctionalization (parent)
ENSMDG00000013144	ENSMDG00000013137	ENSUSG00000045659	opossum	human	mouse	0.84764	1.00633	0.891758	Neofunctionalization (child)
ENSMDG00000024678	ENSMDG00000003406	ENSOANG00000008418	opossum	human	platypus	0.988594	0.702433	0.735565	Neofunctionalization (parent)
ENSMDG00000017993	ENSMDG00000002323	ENSOANG00000003900	opossum	human	platypus	0.548438	0.62644	0.477603	Conservation
ENSMDG00000017006	ENSMDG00000025668	ENSMUG00000009987	opossum	human	macaque	0.902636	0.400992	0.688445	Neofunctionalization (parent)
ENSMDG00000005376	ENSMDG00000002285	ENSUSG00000046101	opossum	human	mouse	0.510384	0.412963	0.286807	Conservation
ENSMDG00000006164	ENSMDG00000023860	ENSOANG00000003987	opossum	human	platypus	0.528813	0.564028	0.424628	Conservation
ENSMDG00000008004	ENSMDG00000023857	ENSMUG00000011472	opossum	human	macaque	0.690308	0.342407	0.347578	Conservation
ENSMDG00000012785	ENSMDG00000006392	ENSOANG00000015438	opossum	human	platypus	0.359372	0.590429	0.323027	Conservation
ENSMDG00000004804	ENSMDG00000023119	ENSUSG00000021486	opossum	human	mouse	1.0325	0.882331	0.870455	Specialization
ENSMDG00000014891	ENSMDG00000017601	ENSMUG00000018434	opossum	human	macaque	0.939982	0.920148	0.921144	Specialization
ENSMDG00000014727	ENSMDG00000014739	ENSUSG00000041650	opossum	human	mouse	0.928821	0.646101	0.649852	Neofunctionalization (parent)
ENSMDG00000009603	ENSMDG00000002172	ENSPPYG00000017865	opossum	human	orangutan	0.765729	0.727862	0.686214	Conservation
ENSMDG00000010732	ENSMDG00000020500	ENSMUG00000013774	opossum	human	macaque	0.679197	0.824361	0.666534	Conservation
ENSMDG00000025460	ENSMDG00000025461	ENSMUG00000030079	opossum	human	macaque	0.64099	0.69346	0.479576	Conservation
ENSMDG00000015434	ENSMDG00000008479	ENSUSG00000008575	opossum	human	mouse	1.01193	0.846682	0.851804	Neofunctionalization (parent)
ENSMDG00000010947	ENSMDG00000008719	ENSMUG00000011390	opossum	human	macaque	0.591925	0.543837	0.508687	Conservation
ENSMDG00000005569	ENSMDG00000010451	ENSUSG00000022299	opossum	human	mouse	0.321467	0.662515	0.39185	Conservation
ENSMDG00000010798	ENSMDG00000010737	ENSPPYG00000012401	opossum	human	orangutan	0.750724	0.51182	0.522934	Conservation
ENSMDG00000011153	ENSMDG00000013862	ENSOANG00000011186	opossum	human	platypus	0.827094	0.891821	0.822325	Neofunctionalization (child)
ENSMDG00000019030	ENSMDG00000008766	ENSOANG00000011684	opossum	human	platypus	0.32805	0.764292	0.327865	Conservation
ENSMDG00000006656	ENSMDG00000008779	ENSOANG00000000561	opossum	human	platypus	0.963816	0.74106	0.902084	Neofunctionalization (parent)
ENSMDG00000023520	ENSMDG00000023521	ENSOANG00000010225	opossum	human	platypus	0.505656	0.289926	0.316339	Conservation
ENSMDG00000007503	ENSMDG00000007496	ENSMUG00000009282	opossum	human	macaque	0.271709	0.470554	0.361282	Conservation
ENSMDG00000019435	ENSMDG00000023216	ENSGALG00000008268	opossum	human	chicken	0.693453	0.47939	0.550252	Conservation
ENSMDG00000025498	ENSMDG00000008352	ENSGALG00000007619	opossum	human	chicken	0.751676	0.921797	0.805987	Neofunctionalization (child)
ENSMDG00000000569	ENSMDG00000000552	ENSGALG00000010643	opossum	human	chicken	0.751531	0.756948	0.707031	Conservation
ENSMDG00000004501	ENSMDG00000004702	ENSOANG00000015624	opossum	human	platypus	0.50044	0.821637	0.686545	Conservation
ENSMDG00000002961	ENSMDG00000021540	ENSGALG00000011219	opossum	human	chicken	0.55716	0.592242	0.518009	Conservation
ENSMDG00000003551	ENSMDG00000020576	ENSOANG00000001868	opossum	human	platypus	0.900174	1.0026	0.905369	Specialization
ENSMDG00000025794	ENSMDG00000025838	ENSOANG00000016775	opossum	human	platypus	0.668264	0.386586	0.338987	Conservation
ENSMDG00000025369	ENSMDG00000018999	ENSOANG00000005953	opossum	human	platypus	0.290447	0.806333	0.738381	Conservation
ENSMDG00000024466	ENSMDG00000023777	ENSOANG00000005508	opossum	human	platypus	0.763425	0.459821	0.687703	Conservation
ENSMDG00000021993	ENSMDG00000022268	ENSOANG00000017225	opossum	human	platypus	0.68205	0.563242	0.651077	Conservation
ENSMDG00000001830	ENSMDG00000021529	ENSOANG00000014015	opossum	human	platypus	0.450437	0.956984	0.721597	Neofunctionalization (child)
ENSMDG00000026031	ENSMDG00000021750	ENSOANG00000018079	opossum	human	platypus	1.13306	0.842506	1.10155	Specialization
ENSMDG00000022203	ENSMDG00000021856	ENSOANG00000019011	opossum	human	platypus	0.763668	0.824055	0.788377	Conservation
ENSMDG00000017102	ENSMDG00000008611	ENSOANG00000015260	opossum	human	platypus	1.05844	0.628925	0.930183	Neofunctionalization (parent)
ENSMDG00000003964	ENSMDG00000023820	ENSOANG00000012202	opossum	human	platypus	0.668704	0.508531	0.618851	Conservation
ENSMDG00000021998	ENSMDG00000026117	ENSGALG00000021738	opossum	human	chicken	0.454886	0.50589	0.394036	Conservation
ENSMDG00000017867	ENSMDG00000025304	ENSOANG00000021806	opossum	human	platypus	0.688684	0.68248	0.679109	Conservation
ENSMDG00000011265	ENSMDG00000018285	ENSUSG00000050089	opossum	human	mouse	0.686862	0.724102	0.663341	Conservation
ENSMDG00000020734	ENSMDG00000020736	ENSOANG00000013628	opossum	human	platypus	0.901396	0.682416	0.867976	Neofunctionalization (parent)
ENSMDG00000026369	ENSMDG00000026065	ENSGALG00000017864	opossum	human	chicken	0.315872	0.582086	0.345037	Conservation
ENSMDG00000017122	ENSMDG00000017231	ENSOANG00000020914	opossum	human	platypus	0.715525	0.660067	0.536991	Conservation
ENSMDG00000008437	ENSMDG00000020457	ENSOANG00000007558	opossum	human	platypus	0.576089	0.447497	0.337748	Conservation
ENSMDG00000021800	ENSMDG00000022185	ENSOANG00000019328	opossum	human	platypus	0.674527	0.786523	0.670008	Conservation
ENSMDG00000022396	ENSMDG00000025844	ENSOANG00000016172	opossum	human	platypus	0.799958	0.836025	0.768612	Conservation
ENSMDG00000022401	ENSMDG00000022455	ENSOANG00000016834	opossum	human	platypus	0.363878	0.206371	0.210922	Conservation
ENSMDG00000010248	ENSMDG00000010833	ENSOANG00000012972	opossum	human	platypus	0.649176	0.474995	0.507176	Conservation
ENSMDG00000020993	ENSMDG00000022587	ENSGALG00000015821	opossum	human	chicken	0.889029	0.658058	0.70048	Neofunctionalization (parent)
ENSMDG00000010061	ENSMDG00000023495	ENSOANG00000005303	opossum	human	platypus	0.612049	0.704234	0.572559	Conservation
ENSMDG00000026698	ENSMDG00000026011	ENSOANG00000018853	opossum	human	platypus	0.60239	0.274538	0.277353	Conservation
ENSMDG00000022866	ENSMDG00000011179	ENSUSG00000049929	opossum	human	mouse	0.47725	0.396237	0.378464	Conservation
ENSMDG00000011211	ENSMDG00000004968	ENSOANG00000001648	opossum	human	platypus	0.672024	0.766382	0.641527	Conservation
ENSMDG00000020402	ENSMDG00000025367	ENSOANG00000001969	opossum	human	platypus	0.542865	0.88167	0.649234	Neofunctionalization (child)
ENSMDG00000021796	ENSMDG00000022014	ENSOANG00000016852	opossum	human	platypus	0.737749	0.986725	0.761097	Neofunctionalization (child)
ENSMDG00000017475	ENSMDG00000015901	ENSMUG00000018191	opossum	human	macaque	0.647617	0.501425	0.508096	Conservation
ENSOANG00000022420	ENSOANG00000001970	ENSUSG00000051669	platypus	human	mouse	0.820663	0.734965	0.690937	Conservation
ENSOANG00000010901	ENSOANG00000006765	ENSUSG00000021550	platypus	human	mouse	0.140847	1.10268	0.420646	Neofunctionalization (child)
ENSOANG00000022709	ENSOANG00000004765	ENSUSG00000045071	platypus	human	mouse	1.03694	1.05357	1.02945	Specialization
ENSOANG00000022432	ENSOANG00000022433	ENSUSG00000035495	platypus	human	mouse	0.919285	0.826669	0.860808	Neofunctionalization (parent)
ENSOANG00000015733	ENSOANG00000001920	ENSMDG00000010219	platypus	human	opossum	0.229045	0.586282	0.216433	Conservation
ENSOANG00000022637	ENSOANG00000012858	ENSMDG00000007775	platypus	human	opossum	0.269982	0.659849	0.311953	Conservation
ENSOANG00000003698	ENSOANG00000011021	ENSPPYG00000014017	platypus	human	orangutan	0.979097	1.1103	1.0612	Specialization
ENSOANG00000000789	ENSOANG00000008254	ENSUSG00000037972	platypus	human	mouse	1.0185	0.531406	0.809185	Neofunctionalization (parent)
ENSOANG00000002223	ENSOANG00000006871	ENSMDG00000007237	platypus	human	opossum	0.62949	0.66358	0.62086	Conservation
ENSOANG00000015828	ENSOANG00000015829	ENSMDG00000015809	platypus	human	opossum	0.644442	0.486638	0.48819	Conservation
ENSOANG00000010389	ENSOANG00000005513	ENSMDG00000020118	platypus	human	opossum	0.760692	0.233135	0.667698	Conservation
ENSOANG00000012453	ENSOANG00000005190	ENSGGOG00000009153	platypus	human	gorilla	0.225231	0.577138	0.324154	Conservation
ENSOANG00000012214	ENSOANG00000011547	ENSMDG00000023787	platypus	human	opossum	0.56721	0.392685	0.419575	Conservation
ENSOANG00000015099	ENSOANG00000009790	ENSMDG00000025436	platypus	human	opossum	0.75497	0.396117	0.365313	Conservation
ENSOANG00000005972	ENSOANG00000011927	ENSMDG00000002820	platypus	human	opossum	0.502807	0.619419	0.568066	Conservation
ENSOANG00000004927	ENSOANG00000021592	ENSMDG00000017025	platypus	human	opossum	0.41751	0.607475	0.414299	Conservation
ENSOANG00000004379	ENSOANG00000011247	ENSMUG00000016184	platypus	human	macaque	0.825354	0.878744	0.794877	Neofunctionalization (child)
ENSOANG00000013386	ENSOANG00000009497	ENSMDG00000012439	platypus	human	opossum	0.876125	0.71121	0.710048	Neofunctionalization (parent)
ENSOANG00000022723	ENSOANG00000013308	ENSMUG00000022029	platypus	human	macaque	0.721862	0.358919	0.682789	Conservation
ENSOANG00000020847	ENSOANG00000011243	ENSMDG00000008205	platypus	human	opossum	0.515362	0.673952	0.49857	Conservation
ENSOANG00000006169	ENSOANG00000015325	ENSMDG00000024169	platypus	human	opossum	0.850984	0.872693	0.836101	Subfunctionalization
ENSOANG00000009751	ENSOANG00000010442	ENSMDG00000001619	platypus	human	opossum	1.068	0.517539	1.05148	Neofunctionalization (parent)
ENSOANG00000006043	ENSOANG00000003582	ENSUSG00000024233	platypus	human	mouse	0.420128	0.591987	0.568772	Conservation
ENSOANG00000025517	ENSOANG00000025715	ENSMDG00000026104	platypus	human	opossum	0.923286	0.553724	0.828377	Neofunctionalization (parent)
ENSOANG00000019982	ENSOANG00000003918	ENSUSG00000024503	platypus	human	mouse	0.724749	0.668096	0.561829	Conservation
ENSOANG00000005832	ENSOANG00000010712	ENSMDG00000024697	platypus	human	opossum	0.406459	0.572259	0.427383	Conservation
ENSOANG00000013556	ENSOANG00000020145	ENSMDG00000009566	platypus	human	opossum	0.891674	0.805669	0.818863	Neofunctionalization (parent)
ENSOANG00000006181	ENSOANG00000000194	ENSGALG00000013346	platypus	human	chicken	0.715031	0.850563	0.788293	Neofunctionalization (child)
ENSOANG00000003629	ENSOANG00000013950	ENSMDG00000010421	platypus	human	opossum	0.562521	0.954995	0.921991	Neofunctionalization (child)
ENSOANG00000014377	ENSOANG00000001383	ENSMUG00000000732	platypus	human	macaque	0.671152	0.698282	0.629001	Conservation
ENSOANG00000005866	ENSOANG00000004246	ENSUSG00000068099	platypus	human	mouse	0.451139	0.889145	0.543989	Neofunctionalization (child)
ENSOANG00000017980	ENSOANG00000017566	ENSMDG00000026124	platypus	human	opossum	1.10768	0.702133	1.1046	Neofunctionalization (parent)
ENSOANG00000020962	ENSOANG00000020236	ENSUSG00000017002	platypus	human	mouse	0.52737	0.880223	0.716136	Neofunctionalization (child)
ENSOANG00000003074	ENSOANG00000021860	ENSMDG00000022799	platypus	human	opossum	0.917301	1.09681	0.95477	Specialization
ENSOANG00000004885	ENSOANG00000008154	ENSMDG00000019494	platypus	human	opossum	0.594416	0.931991	0.773401	Neofunctionalization (child)
ENSOANG00000003929	ENSOANG00000003930	ENSMDG00000013921	platypus	human	opossum	1.00799	0.508536	0.888306	Neofunctionalization (parent)
ENSOANG00000003761	ENSOANG00000014114	ENSMDG00000004036	platypus	human	opossum	0.429829	0.338581	0.285727	Conservation
ENSOANG00000012139	ENSOANG00000007098	ENSMDG00000020463	platypus	human	opossum	1.17824	0.985175	1.08954	Specialization
ENSOANG00000020092	ENSOANG00000021164	ENSMDG00000006375	platypus	human	opossum	0.831101	0.53735	0.648154	Conservation
ENSOANG00000001719	ENSOANG00000021220	ENSMUG00000028731	platypus	human	macaque	0.599158	0.579709	0.545567	Conservation
ENSOANG00000006481	ENSOANG00000022616	ENSMDG00000021087	platypus	human	opossum	0.347377	0.616915	0.333588	Conservation
ENSOANG00000016507	ENSOANG00000026372	ENSMDG00000022425	platypus	human	opossum	0.912044	1.01921	0.957503	Specialization
ENSOANG00000015676	ENSOANG00000020175	ENSMDG00000018564	platypus	human	opossum	0.756226	0.605092	0.682693	Conservation
ENSOANG00000016699	ENSOANG00000016589	ENSMDG00000025811	platypus	human	opossum	1.12685	1.08228	0.994772	Specialization

## Sheet: Table S2
Table S2. Absolute gene counts for Figure 2B.
	Single-copy	Outgroup	Conserved	Neofunctionalized
Female cerebrum	22147	56	87	28
Male cerebrum	22003	60	93	26
Female cerebellum	21832	66	92	20
Male cerebellum	19176	43	74	23
Female heart	21685	50	78	24
Male heart	22149	65	85	22
Female kidney	21774	52	93	14
Male kidney	22182	41	100	30
Female liver	16926	46	37	5
Male liver	22088	66	101	20
Testis	19534	50	137	1

## Sheet: Table S3
Table S3. Classifications resulting from application of different cutoffs for expression divergence.
Cutoff	Cons	Neo, parent	Neo, child	Sub	Spec
Mean	183	147	127	26	171
Mean + SD	464	74	82	9	25
Mean + 2SD	641	6	7	0	0
Median	188	144	125	25	172
Median + semi-interquartile range	382	105	108	9	50
55% quantile	225	141	124	19	145
60% quantile	261	135	120	14	124
70% quantile	349	110	114	11	70
75% quantile	382	106	108	9	49
Cons: conservation; Neo, parent: neofunctionalization of parent copy; Neo, child: neofunctionalization of child copy; Sub: subfunctionalization; Spec: specialization.

## Sheet: Table S4
Table S4. Cutoffs used to determine expression divergence between sister species.
Sister 1	Sister 2	Cutoff distance
human	chimpanzee	0.954052
human	gorilla	0.954726
human	orangutan	1.02489
human	macaque	0.958796
human	mouse	0.971368
human	opossum	0.930126
human	platypus	0.953599
human	chicken	0.910223
chimpanzee	gorilla	0.855352
chimpanzee	orangutan	0.930912
chimpanzee	macaque	0.854527
chimpanzee	mouse	0.870564
chimpanzee	opossum	0.828279
chimpanzee	platypus	0.858926
chimpanzee	chicken	0.810886
gorilla	orangutan	0.944832
gorilla	macaque	0.862583
gorilla	mouse	0.877036
gorilla	opossum	0.832292
gorilla	platypus	0.872217
gorilla	chicken	0.809715
orangutan	macaque	0.949322
orangutan	mouse	0.966497
orangutan	opossum	0.909923
orangutan	platypus	0.948857
orangutan	chicken	0.895465
macaque	mouse	0.886703
macaque	opossum	0.837265
macaque	platypus	0.876593
macaque	chicken	0.818494
mouse	opossum	0.864051
mouse	platypus	0.878844
mouse	chicken	0.841059
opossum	platypus	0.842161
opossum	chicken	0.7865
platypus	chicken	0.831864
